# Supplementary material for: Genome-Wide Identification and Functional Characterization of GATA Transcription Factor Gene Family in Alternaria alternata
Source: J Fungi (Basel). 2021 Nov 26;7(12):1013. doi: 10.3390/jof7121013 (PMC8706292; doi:10.3390/jof7121013)
Supplement: Supplementary file 1 [file jof-07-01013-s001.zip]

Archive with 2 entries (2 files):
- supplementary figure.pdf
- supplementary table.xlsx
