# Supplementary material for: Genome-Wide Identification and Functional Characterization of GATA Transcription Factor Gene Family in Alternaria alternata
Source: J Fungi (Basel). 2021 Nov 26;7(12):1013. doi: 10.3390/jof7121013 (PMC8706292; doi:10.3390/jof7121013)
Supplement: Supplementary file 1 [file jof-07-01013-s001.zip › supplementary table.xlsx]

## Sheet: Table S1
Supplementary Table S1. A list of PCR primers used inside this study and their characteristics.
Primer	Sequence(5'-3')	Relevant Characteristics
AaAreA-up-F :	AGTCGGGTAAACGATGGA	PCR primers for amplification of the upstream fragment of AaAreA
AaAreA-up(hph)-R	TAGGCATTCATTGTTGACCTCCGGAGAATGCTTGCCTTGC
AaAreA-down(hph)-F	GGTACACTTGTTTAGAGGTAATCCTCACCGCTACCATCCACC	PCR primers for amplification of the downstream fragment of AreA
AaAreA-down-R	TCCCATCCTGTTCCCTCC
hph(AaAreA)-F	GCAAGGCAAGCATTCTCCGGAGGTCAACAATGAATGCCTA	PCR primers for amplification of the fragment of hygromycin
hph(AaAreA)-R	GGTGGATGGTAGCGGTGAGGATTACCTCTAAACAAGTGTACC
AaAreA-inside-F	AGCGATACCGATAAGAAAGC	inside PCR primers for identification of AaAreA deletion transformants
AaAreA-inside-R	CATTGCCACCAGGATTGA
AaAreA-outside-F	TGAACAAGTGGACTGTG	Outside PCR primers for identification of AaAreA deletion transformants
AaAreA-outside-R	GAGTCATAAAAGATAGCATTGGCTC
HPH-F	GATCGTTATGTTTATCGGCA	inside PCR primers for identification of deletion transformants
HPH-R	CTACTCTATTCCTTTGCCCT
AaAreB-up-F :	CTCCTTATCGTCGCTCATT	PCR primers for amplification of the upstream fragment of AaAreB
AaAreB-up(hph)-R	TAGGCATTCATTGTTGACCTCCAGCCATACCGCATCCTCA
AaAreB-down(hph)-F	GGTACACTTGTTTAGAGGTAATCCCGACGCCTACTTTGTGCT	PCR primers for amplification of the downstream fragment of AreA
AaAreB-down-R	TCTATGAGACTTGGTGCTGA
hph(AaAreB)-F	TGAGGATGCGGTATGGCTGGAGGTCAACAATGAATGCCTA	PCR primers for amplification of the fragment of hygromycin
hph(AaAreB)-R	AGCACAAAGTAGGCGTCGGGATTACCTCTAAACAAGTGTACC
AaAreB-inside-F	ATGGAAACCAGCAAACCC	inside PCR primers for identification of AaAreB deletion transformants
AaAreB-inside-R	CGAGATGACCTGCATACCC
AaAreB-outside-F	GAATTTGAACCTGTGATA	Outside PCR primers for identification of AaAreB deletion transformants
AaAreB-outside-R	CACCCATCCGCAAGAAAA
AaLreA-up-F :	CAGGTGGGCTGCGGTGACTT	PCR primers for amplification of the upstream fragment of AaLreA
AaLreA-up(hph)-R	TAGGCATTCATTGTTGACCTCCTGACGGCTATCGGCTGAGGG
AaLreA-down(hph)-F	: GGTACACTTGTTTAGAGGTAATCCCAATCGGTCAAGTGTATGTG	PCR primers for amplification of the downstream fragment of AreA
AaLreA-down-R	GCGACGGAGGAAGTTTAT
hph(AaLreA)-F	CCCTCAGCCGATAGCCGTCAGGAGGTCAACAATGAATGCCTA	PCR primers for amplification of the fragment of hygromycin
hph(AaLreA)-R	CACATACACTTGACCGATTGGGATTACCTCTAAACAAGTGTACC
AaLreA-inside-F	CGTCTGTCTGCCATCCTA	inside PCR primers for identification of AaLreA deletion transformants
AaLreA-inside-R	ATGCTTGACCTCGCCTTT
AaLreA-outside-F	CTGTCTTGTCTCCGTCTTTG	Outside PCR primers for identification of AaLreA deletion transformants
AaLreA-outside-R	CGTCGGCAGTCCAGAATA
AaLreB-up-F :	TTTGGCTTGGGTAGAGTATGT	PCR primers for amplification of the upstream fragment of AaLreB
AaLreB-up(hph)-R	TAGGCATTCATTGTTGACCTCCAGCAGCAAGACTGGAGGC
AaLreB-down(hph)-F	GGTACACTTGTTTAGAGGTAATCC TCTTGCGGGTTTCTTTAT	PCR primers for amplification of the downstream fragment of AreA
AaLreB-down-R	GGTCCAACGGCTCTTTAC
hph(AaLreB)-F	GCCTCCAGTCTTGCTGCTGGAGGTCAACAATGAATGCCTA	PCR primers for amplification of the fragment of hygromycin
hph(AaLreB)-R	ATAAAGAAACCCGCAAGAGGATTACCTCTAAACAAGTGTACC
AaLreB-inside-F	TCACCAAGCGGCGGAACT	inside PCR primers for identification of AaLreB deletion transformants
AaLreB-inside-R	TGGCTGGCGGAGGCATTT
AaLreB-outside-F	GCAATGGCAATCTGAAGC	Outside PCR primers for identification of AaLreB deletion transformants
AaLreB-outside-R	AAGTTCCAACACATGCACTGC
AaNsdD-up-F :	CGATGCGTCTGTCCTTGT	PCR primers for amplification of the upstream fragment of AaNsdD
AaNsdD-up(hph)-R	TAGGCATTCATTGTTGACCTCCTTACTGTGCGTCACTCTTGGT
AaNsdD-down(hph)-F	TAGGCATTCATTGTTGACCTCCTTACTGTGCGTCACTCTTGGT	PCR primers for amplification of the downstream fragment of AreA
AaNsdD-down-R	CCCGCCGACTTGTTATCT
hph(AaNsdD)-F	ACCAAGAGTGACGCACAGTAAGGAGGTCAACAATGAATGCCTA	PCR primers for amplification of the fragment of hygromycin
hph(AaNsdD)-R	ACCAAGAGTGACGCACAGTAAGGAGGTCAACAATGAATGCCTA
AaNsdD-inside-F	AGGCAGAGGTATGTTGTTTG	inside PCR primers for identification of AaNsdD deletion transformants
AaNsdD-inside-R	CGGATAGGTGAAGGGATTA
AaNsdD-outside-F	GTAGGCGTCAACGGTCAA	Outside PCR primers for identification of AaNsdD deletion transformants
AaNsdD-outside-R	CATCCCAAGTTCGTTCTGTAA
AaSreA-up-F :	TGGTTACACGGGTGGAGA	PCR primers for amplification of the upstream fragment of AaSreA
AaSreA-up(hph)-R	TAGGCATTCATTGTTGACCTCCCAAGCCGATAGCCAAGTC
AaSreA-down(hph)-F	GGTACACTTGTTTAGAGGTAATCCCCAGGGATTACGGATTAT	PCR primers for amplification of the downstream fragment of AreA
AaSreA-down-R	TTGGTTGGGAAGGAGTTT
hph(AaSreA)-F	CAAGCCGATAGCCAAGTC GGAGGTCAACAATGAATGCCTA	PCR primers for amplification of the fragment of hygromycin
hph(AaSreA)-R	ATAATCCGTAATCCCTGGGGATTACCTCTAAACAAGTGTACC
AaSreA-inside-F	TCAGGAACAGCACCAGATT	inside PCR primers for identification of AaSreA deletion transformants
AaSreA-inside-R	TCATTGCGACAGGACGAT
AaSreA-outside-F	GTTGCAGCGACGCCGACG	Outside PCR primers for identification of AaSreA deletion transformants
AaSreA-outside-R	TTGGAGAAGGACCGAAAG

## Sheet: Table S2
Supplementary Table S2. Differentially expressed genes (DEGs) in the Alternaria alternata AaAreA deficiency mutant
Gene	baseMean	log2FoldChange	lfcSE	stat	pvalue	padj	Functional annotation
AALT_g9258	470.854	-12.4853	1.18096	-10.5722	4.01151e-26	1.739e-25	preferred_name=GAT1; eggnog=Fungal protein of unknown function (DUF1752); PFAMs=AreA_N,DUF1752,GATA; nr=area protein [Alternaria alternata]
AALT_g8398	121.257	-10.5273	1.18704	-8.86859	7.40786e-19	2.63709e-18	nr=hypothetical protein AALT_g8398 [Alternaria alternata]
AALT_g7425	2021.6	-9.73018	0.364118	-26.7226	2.57074e-157	4.50544e-156	eggnog=Amino acid permease; PFAMs=AA_permease; nr=histidine permease [Alternaria alternata]
AALT_g11506	367.269	-9.68478	0.837798	-11.5598	6.58567e-31	3.19718e-30	eggnog=Peptidase A4 family; PFAMs=Peptidase_A4; nr=hypothetical protein CC77DRAFT_1016539 [Alternaria alternata]
AALT_g1579	12963.6	-9.6033	0.142054	-67.603	0	0	eggnog=Major Facilitator Superfamily; PFAMs=MFS_1; nr=high affinity nitrate transporter NrtB [Alternaria alternata]
AALT_g10237	334.774	-8.81225	0.652192	-13.5117	1.33325e-41	7.90553e-41	nr=hypothetical protein AALT_g10237 [Alternaria alternata]
AALT_g8423	5632.29	-8.39895	0.142741	-58.8405	0	0	eggnog=ammonium transporter; PFAMs=Ammonium_transp; nr=ammonium transporter [Alternaria alternata]
AALT_g11600	29744	-8.34983	0.0738109	-113.125	0	0	preferred_name=MEP1; eggnog=ammonium transporter; PFAMs=Ammonium_transp; nr=Ammonium transporter [Alternaria tenuissima]
AALT_g5776	575.311	-8.21322	0.406959	-20.1819	1.41136e-90	1.48851e-89	preferred_name=DUR3; eggnog=Belongs to the sodium solute symporter (SSF) (TC 2.A.21) family; PFAMs=SSF; nr=urea active transporter [Alternaria alternata]
AALT_g10232	22.5286	-8.10202	1.22571	-6.61009	3.8408e-11	1.03854e-10	nr=hypothetical protein AALT_g10232 [Alternaria alternata]
AALT_g2462	255.692	-7.93711	0.555503	-14.2882	2.59394e-46	1.67358e-45	nr=hypothetical protein AALT_g2462 [Alternaria alternata]
AALT_g10238	18.6951	-7.82975	1.23345	-6.34786	2.18324e-10	5.69322e-10	nr=CBD9-like protein [Alternaria alternata]
AALT_g5835	713.463	-7.63682	0.304061	-25.1161	3.31783e-139	5.13247e-138	eggnog=Belongs to the peptidase S1 family; PFAMs=Trypsin; nr=trypsin-domain-containing protein [Alternaria alternata]
AALT_g10272	16.0838	-7.61371	1.24355	-6.12254	9.20936e-10	2.33082e-09	eggnog=Ring hydroxylating alpha subunit (catalytic domain); PFAMs=Rieske,Ring_hydroxyl_A; nr=naphthalene 1,2-dioxygenase subunit alpha [Alternaria alternata]
AALT_g4186	11230.7	-7.57142	0.0855861	-88.4655	0	0	eggnog=BFD-like [2Fe-2S] binding domain; PFAMs=Fer2_BFD,NIR_SIR,NIR_SIR_ferr,Pyr_redox_2,Rieske,Rieske_2; nr=nitrite reductase [Alternaria alternata]
AALT_g4185	5194.24	-7.43409	0.11171	-66.548	0	0	eggnog=Nitrate reductase is a key enzyme involved in the first step of nitrate assimilation in plants, fungi and bacteria; PFAMs=Cyt-b5,FAD_binding_6,Mo-co_dimer,NAD_binding_1,Oxidored_molyb; nr=Nitrate reductase [NADPH]
AALT_g3427	11.2037	-7.0903	1.26853	-5.58938	2.27875e-08	5.41398e-08	nr=hypothetical protein AALT_g3427 [Alternaria alternata]
AALT_g6813	1033.44	-7.05283	0.209376	-33.685	9.57821e-249	2.73186e-247	eggnog=Carbohydrate-binding module family 63 protein; PFAMs=DPBB_1,Pollen_allerg_1; nr=barwin-like endoglucanase [Alternaria alternata]
AALT_g8727	164.463	-6.77336	0.477255	-14.1923	1.02189e-45	6.53976e-45	eggnog=Belongs to the D-isomer specific 2-hydroxyacid dehydrogenase family; PFAMs=2-Hacid_dh,2-Hacid_dh_C; nr=ankyrin repeat containing protein [Alternaria sp. MG1]
AALT_g2686	416.34	-6.73681	0.296684	-22.707	3.81761e-114	4.94497e-113	nr=putative Zn -C6 fungal-type DNA-binding domain [Alternaria alternata]
AALT_g10278	8.11891	-6.62403	1.30778	-5.06511	4.0817e-07	9.07768e-07	preferred_name=ATF1; eggnog=Alcohol acetyltransferase; PFAMs=AATase; nr=thymidylate synthase-like protein [Alternaria alternata]
AALT_g9893	1681.38	-6.53261	0.142589	-45.8142	0	0	eggnog=Amino acid permease; PFAMs=AA_permease_2; nr=amino acid transporter [Alternaria alternata]
AALT_g3009	2320.56	-6.41404	0.117347	-54.6589	0	0	eggnog=Nucleotide-sugar transporter; PFAMs=MFS_1,Nuc_sug_transp; nr=putative transporter [Alternaria arborescens]
AALT_g10277	6.91434	-6.39739	1.32555	-4.82623	1.39141e-06	2.98106e-06	eggnog=Pyoverdine/dityrosine biosynthesis protein; PFAMs=AMP-binding,DIT1_PvcA,MFS_1,PP-binding,Transferase; nr=siderophore iron transporter mirB [Alternaria alternata]
AALT_g9299	125.769	-6.38314	0.478206	-13.3481	1.21504e-40	7.09125e-40	nr=Cysteine-rich membrane protein 2 [Alternaria alternata]
AALT_g2735	6.38805	-6.28197	1.36513	-4.60173	4.19003e-06	8.70508e-06	nr=hypothetical protein AALT_g2735 [Alternaria alternata]
AALT_g10414	5.68333	-6.11182	1.35172	-4.52153	6.13943e-06	1.26116e-05	nr=hypothetical protein AALT_g10414 [Alternaria alternata]
AALT_g6802	40.7363	-6.07028	0.763427	-7.95135	1.8449e-15	5.88433e-15	nr=hypothetical protein AALT_g6802 [Alternaria alternata]
AALT_g5130	2297.5	-6.06088	0.107397	-56.4342	0	0	eggnog=Permease family; PFAMs=Xan_ur_permease; nr=Purine permease [Alternaria arborescens]
AALT_g10523	40.2115	-6.05657	0.772434	-7.84089	4.47351e-15	1.40716e-14	eggnog=Deuterolysin metalloprotease; PFAMs=Aspzincin_M35,Peptidase_M35; nr=deuterolysin metalloprotease [Alternaria alternata]
AALT_g3674	116.356	-6.00684	0.445024	-13.4978	1.61096e-41	9.52844e-41	eggnog=Protein of unknown function (DUF3455); PFAMs=DUF3455; nr=hypothetical protein AALT_g3674 [Alternaria alternata]
AALT_g7006	5.13404	-5.96511	1.36846	-4.35901	1.30652e-05	2.62476e-05	eggnog=ectoine synthase activity; nr=RmlC-like cupin [Alternaria alternata]
AALT_g8594	271.981	-5.95695	0.287105	-20.7483	1.26943e-95	1.39332e-94	preferred_name=DUR3; eggnog=Belongs to the sodium solute symporter (SSF) (TC 2.A.21) family; PFAMs=SSF; nr=urea active transporter [Alternaria alternata]
AALT_g2648	1255.84	-5.93411	0.136421	-43.4985	0	0	nr=hypothetical protein CC77DRAFT_1062894 [Alternaria alternata]
AALT_g2040	62.4361	-5.88165	0.580939	-10.1244	4.30725e-24	1.77265e-23	eggnog=Major Facilitator Superfamily; PFAMs=MFS_1; nr=MFS general substrate transporter [Alternaria alternata]
AALT_g7264	129.588	-5.83536	0.399735	-14.5981	2.88794e-48	1.91748e-47	eggnog=chloride channel; PFAMs=CBS,Voltage_CLC; nr=chloride channel-like protein 3 [Alternaria alternata]
AALT_g4024	4.62774	-5.81189	1.39211	-4.17488	2.98147e-05	5.84134e-05	nr=hypothetical protein AALT_g4024 [Alternaria alternata]
AALT_g4091	176.156	-5.79175	0.338452	-17.1125	1.19841e-65	1.00276e-64	eggnog=Belongs to the arginase family; PFAMs=Arginase; nr=putative agmatinase 1 [Alternaria gaisen]
AALT_g9039	1373.53	-5.7709	0.126453	-45.6368	0	0	preferred_name=CTR3; eggnog=Ctr copper transporter family; PFAMs=Ctr; nr=Ctr copper transporter [Alternaria alternata]
AALT_g2147	1849.86	-5.68184	0.106539	-53.3311	0	0	eggnog=Permease for cytosine/purines, uracil, thiamine, allantoin; PFAMs=Transp_cyt_pur; nr=uracil permease [Alternaria alternata]
AALT_g9817	8710.96	-5.64551	0.0577206	-97.8075	0	0	eggnog=Amino acid permease; PFAMs=AA_permease; nr=putative proline-specific permease put4 [Alternaria arborescens]
AALT_g1580	116.2	-5.57712	0.392337	-14.2151	7.37951e-46	4.7252e-45	eggnog=Haemolysin-III related; PFAMs=HlyIII; nr=HlyIII-like protein [Alternaria alternata]
AALT_g2463	3.62385	-5.46689	1.44524	-3.78268	0.000155148	0.000288305	nr=acyl-CoA N-acyltransferase [Alternaria alternata]
AALT_g8799	567.848	-5.42366	0.173873	-31.1932	1.31807e-213	3.10913e-212	eggnog=STAS domain; PFAMs=STAS,Sulfate_transp; nr=sulfate permease [Alternaria alternata]
AALT_g11545	25.7061	-5.40407	0.793409	-6.8112	9.67896e-12	2.68257e-11	nr=alcohol oxidase [Alternaria alternata]
AALT_g7927	3139.87	-5.39564	0.0840238	-64.2156	0	0	eggnog=Belongs to the protein kinase superfamily; PFAMs=Pkinase; nr=hypothetical protein AALT_g7927 [Alternaria alternata]
AALT_g11007	3.41293	-5.38287	1.48846	-3.6164	0.000298725	0.000543949	eggnog=Alpha/beta hydrolase family; PFAMs=Abhydrolase_1; nr=putative hydrolase [Alternaria alternata]
AALT_g8400	87.2114	-5.35392	0.421728	-12.6952	6.28712e-37	3.43289e-36	eggnog=N2227; PFAMs=N2227; nr=methyltransferase-like protein [Alternaria alternata]
AALT_g1904	840.635	-5.33069	0.14243	-37.4266	1.44138e-306	5.64422e-305	nr=hypothetical protein CC77DRAFT_1026571 [Alternaria alternata]
AALT_g8396	121.473	-5.3181	0.357046	-14.8947	3.56622e-50	2.43599e-49	nr=hypothetical protein AALT_g8396 [Alternaria alternata]
AALT_g7924	35.0489	-5.26841	0.655579	-8.03627	9.2617e-16	2.98696e-15	eggnog=Amino acid permease; PFAMs=AA_permease_2; nr=amino acid transporter [Alternaria alternata]
AALT_g3302	56.4399	-5.21414	0.508803	-10.2478	1.21007e-24	5.05012e-24	nr=hypothetical protein AALT_g3302 [Alternaria alternata]
AALT_g11008	2.92938	-5.15613	1.5009	-3.43536	0.00059176	0.00105361	eggnog=SnoaL-like domain; PFAMs=SnoaL_4; nr=hypothetical protein AALT_g11008 [Alternaria alternata]
AALT_g3519	114.397	-5.15394	0.351616	-14.6578	1.20041e-48	8.03321e-48	nr=hypothetical protein CC77DRAFT_1005174 [Alternaria alternata]
AALT_g11212	4574.41	-5.11981	0.148223	-34.5412	1.9318e-261	5.83227e-260	nr=hypothetical protein AA0111_g8306 [Alternaria arborescens]
AALT_g6935	280.484	-5.1142	0.22687	-22.5425	1.59209e-112	2.0312e-111	eggnog=Glycoside hydrolase family 131 protein; PFAMs=CBM_1; nr=glycoside hydrolase [Alternaria alternata]
AALT_g9420	56.2208	-5.06192	0.48488	-10.4395	1.63618e-25	6.97314e-25	eggnog=NADH:flavin oxidoreductase / NADH oxidase family; PFAMs=Oxidored_FMN; nr=FMN-linked oxidoreductase [Alternaria alternata]
AALT_g7940	40.8573	-5.05879	0.571102	-8.85794	8.15061e-19	2.89715e-18	nr=hypothetical protein AALT_g7940 [Alternaria alternata]
AALT_g4176	1886.86	-5.02122	0.0917135	-54.749	0	0	eggnog=Ammonium transporter; PFAMs=Ammonium_transp; nr=ammonium transporter [Alternaria alternata]
AALT_g4779	296.471	-4.98539	0.211135	-23.6123	2.88132e-123	3.97061e-122	nr=hypothetical protein AALT_g4779 [Alternaria alternata]
AALT_g11064	70.7937	-4.9422	0.420654	-11.7488	7.15867e-32	3.55685e-31	eggnog=Nucleoside 2-deoxyribosyltransferase like; PFAMs=Nuc_deoxyri_tr2; nr=hypothetical protein AALT_g11064 [Alternaria alternata]
AALT_g9875	485.023	-4.93962	0.162827	-30.3366	3.7788e-202	8.47551e-201	eggnog=Ankyrin repeat and SAM domain containing protein 6; PFAMs=HET; nr=ankyrin repeat and SAM-like protein 6 [Alternaria alternata]
AALT_g2732	136.09	-4.93282	0.302305	-16.3174	7.42778e-60	5.8057e-59	nr=hypothetical protein AALT_g2732 [Alternaria alternata]
AALT_g2731	64.4002	-4.90362	0.432804	-11.3299	9.33314e-30	4.42597e-29	eggnog=Aminotransferase class I and II; PFAMs=Aminotran_1_2; nr=5-aminolevulinate synthase [Alternaria alternata]
AALT_g11072	18.4302	-4.90353	0.815978	-6.00938	1.86233e-09	4.64602e-09	nr=hypothetical protein AALT_g11072 [Alternaria alternata]
AALT_g10017	164.196	-4.89274	0.275568	-17.7551	1.57327e-70	1.39098e-69	eggnog=Domain of unknown function (DUF1965); PFAMs=Cu_amine_oxid,Cu_amine_oxidN2,DUF1965; nr=acetyl-CoA synthetase-like protein [Alternaria alternata]
AALT_g7280	5504.9	-4.86497	0.0579936	-83.8881	0	0	eggnog=ammonium transporter; PFAMs=Ammonium_transp; nr=ammonium transporter-like protein [Alternaria alternata]
AALT_g8545	321.563	-4.85924	0.194541	-24.978	1.06144e-137	1.62503e-136	eggnog=Amino acid permease; PFAMs=AA_permease_2; nr=hypothetical protein AA0111_g2239 [Alternaria arborescens]
AALT_g10241	4.81891	-4.85633	1.38388	-3.50922	0.000449426	0.000808435	nr=hypothetical protein AALT_g10241 [Alternaria alternata]
AALT_g9122	4107.96	-4.84166	0.0663095	-73.0161	0	0	eggnog=K+ potassium transporter; PFAMs=K_trans; nr=potassium transporter [Alternaria alternata]
AALT_g11575	51.5843	-4.80213	0.479289	-10.0193	1.25415e-23	5.07346e-23	nr=hypothetical protein AALT_g11575 [Alternaria alternata]
AALT_g4543	1035.38	-4.79871	0.113225	-42.382	0	0	nr=hypothetical protein AALT_g4543 [Alternaria alternata]
AALT_g11683	2.25765	-4.77091	1.60552	-2.97156	0.00296291	0.00492642	eggnog=Belongs to the TRAFAC class dynamin-like GTPase superfamily. Dynamin Fzo YdjA family; PFAMs=Dynamin_M,Dynamin_N; nr=dynamin family protein [Alternaria alternata]
AALT_g3428	189.257	-4.76624	0.252883	-18.8476	3.07368e-79	2.95058e-78	eggnog=Lysin motif; PFAMs=LysM; nr=hypothetical protein CC77DRAFT_976262 [Alternaria alternata]
AALT_g2465	2.2249	-4.75508	1.61728	-2.94018	0.00328025	0.00542877	eggnog=Haloacid dehalogenase-like hydrolase; PFAMs=HAD_2; nr=HAD-like protein [Alternaria alternata]
AALT_g11074	664.931	-4.74842	0.138141	-34.3736	6.25442e-259	1.85522e-257	eggnog=6-methylsalicylic acid synthase; PFAMs=Acyl_transf_1,KAsynt_C_assoc,KR,Ketoacyl-synt_C,PP-binding,PS-DH,ketoacyl-synt; nr=6-methylsalicylic acid synthase [Alternaria alternata]
AALT_g1290	2.20466	-4.7449	1.59498	-2.9749	0.00293082	0.00487579	eggnog=Belongs to the glycosyl hydrolase 5 (cellulase A) family; PFAMs=CBM_1,CBM_X2,Cellulase; nr=endoglucanase B [Alternaria alternata]
AALT_g9187	70.2017	-4.65102	0.401404	-11.5869	4.80347e-31	2.34637e-30	nr=hypothetical protein CC77DRAFT_1099016 [Alternaria alternata]
AALT_g719	35.0402	-4.64927	0.550543	-8.44488	3.04361e-17	1.02943e-16	eggnog=Amino acid permease; PFAMs=AA_permease_2; nr=amino acid transporter [Alternaria alternata]
AALT_g11726	4.14839	-4.64245	1.41087	-3.29048	0.00100016	0.00174899	nr=hypothetical protein AALT_g11726 [Alternaria alternata]
AALT_g3233	162.901	-4.61741	0.256934	-17.9712	3.27599e-72	2.94914e-71	eggnog=Major Facilitator Superfamily; PFAMs=MFS_1; nr=MFS general substrate transporter [Alternaria alternata]
AALT_g5541	547.219	-4.60632	0.142611	-32.2998	7.04875e-229	1.81025e-227	preferred_name=GPT1; eggnog=Amino acid permease; PFAMs=AA_permease_2; nr=amino acid transporter [Alternaria alternata]
AALT_g2638	1.99373	-4.60462	1.63936	-2.80879	0.0049728	0.00805491	nr=hypothetical protein AALT_g2638 [Alternaria alternata]
AALT_g1905	945.626	-4.58682	0.115003	-39.8845	0	0	nr=hypothetical protein AALT_g1905 [Alternaria alternata]
AALT_g8397	62.927	-4.57829	0.411274	-11.132	8.76811e-29	4.06223e-28	nr=hypothetical protein AALT_g8397 [Alternaria alternata]
AALT_g7920	1.94324	-4.57641	1.66908	-2.74188	0.00610892	0.00979623	nr=uncharacterized protein AALT_g7920 [Alternaria alternata]
AALT_g2172	1918.3	-4.56207	0.0818271	-55.7526	0	0	eggnog=Fungal-type cellulose-binding domain; PFAMs=CBM_1,Glyco_hydro_61; nr=hypothetical protein CC77DRAFT_735589 [Alternaria alternata]
AALT_g8198	236.522	-4.55767	0.215213	-21.1775	1.54089e-99	1.75458e-98	eggnog=Serine-threonine rich protein; nr=hypothetical protein CC77DRAFT_216187 [Alternaria alternata]
AALT_g2186	50.9739	-4.55673	0.446856	-10.1973	2.03804e-24	8.43731e-24	eggnog=Putative heavy-metal-binding; PFAMs=YbjQ_1; nr=amidohydrolase family protein [Alternaria alternata]
AALT_g9418	119.174	-4.53937	0.295258	-15.3742	2.43667e-53	1.72192e-52	eggnog=Carbohydrate esterase family 4 protein; PFAMs=Polysacc_deac_1; nr=carbohydrate esterase family 4 protein [Stemphylium lycopersici]
AALT_g11965	299.001	-4.5229	0.185374	-24.3989	1.75835e-131	2.56301e-130	eggnog=Major Facilitator Superfamily; PFAMs=MFS_1; nr=MFS general substrate transporter [Alternaria alternata]
AALT_g1747	3.74971	-4.49951	1.45842	-3.08519	0.00203424	0.00344262	nr=hypothetical protein AALT_g1747 [Alternaria alternata]
AALT_g8293	94210.1	-4.49663	0.0352419	-127.594	0	0	eggnog=Indoleamine 2,3-dioxygenase; PFAMs=IDO; nr=hypothetical protein CC77DRAFT_990074 [Alternaria alternata]
AALT_g8951	710.288	-4.48723	0.122017	-36.7754	4.57029e-296	1.67884e-294	eggnog=Belongs to the asparaginase 1 family; PFAMs=Asparaginase; nr=l-asparaginase protein [Alternaria alternata]
AALT_g11066	6.9235	-4.46972	1.17981	-3.78851	0.000151556	0.000281895	nr=hypothetical protein AALT_g11066 [Alternaria alternata]
AALT_g2734	54.8678	-4.46646	0.421981	-10.5845	3.51665e-26	1.52671e-25	eggnog=Major Facilitator Superfamily; PFAMs=MFS_1; nr=MFS general substrate transporter [Alternaria alternata]
AALT_g8131	23.7056	-4.44791	0.650122	-6.84167	7.82771e-12	2.17763e-11	eggnog=Multicopper oxidase; PFAMs=Cu-oxidase_2,Cu-oxidase_3; nr=Cupredoxin [Alternaria alternata]
AALT_g6444	118.68	-4.44757	0.295308	-15.0608	2.93403e-51	2.02045e-50	eggnog=Belongs to the oxygen-dependent FAD-linked oxidoreductase family; PFAMs=BBE,FAD_binding_4; nr=FAD/FMN-containing isoamyl alcohol oxidase-like protein MreA [Alternaria alternata]
AALT_g6388	103.836	-4.43291	0.308183	-14.384	6.51847e-47	4.24022e-46	nr=hypothetical protein CUC08_Gglean005864 [Alternaria sp. MG1]
AALT_g11904	59.3629	-4.40722	0.399452	-11.0332	2.64342e-28	1.20957e-27	nr=hypothetical protein AALT_g11904 [Alternaria alternata]
AALT_g6961	12365.9	-4.3945	0.0478463	-91.846	0	0	eggnog=Alcohol dehydrogenase GroES-like domain; PFAMs=ADH_N,ADH_zinc_N; nr=GroES-like protein [Alternaria alternata]
AALT_g1742	3.47164	-4.37568	1.452	-3.01354	0.00258215	0.00431936	nr=hypothetical protein AALT_g1742 [Alternaria alternata]
AALT_g3194	557.837	-4.37232	0.132964	-32.8836	3.7671e-237	1.00895e-235	eggnog=ribonuclease; PFAMs=Ribonuclease; nr=guanyl-specific ribonuclease f1 [Stemphylium lycopersici]
AALT_g6511	275.216	-4.36055	0.186141	-23.426	2.32023e-121	3.15345e-120	eggnog=Belongs to the glycosyl hydrolase 5 (cellulase A) family; PFAMs=CBM_1,Cellulase; nr=FAD/NAD(P)-binding-like protein [Alternaria alternata]
AALT_g3141	3.42367	-4.35299	1.45386	-2.9941	0.00275254	0.0045908	nr=hypothetical protein AALT_g3141 [Alternaria alternata]
AALT_g9922	132.193	-4.33685	0.264367	-16.4046	1.77227e-60	1.39258e-59	nr=hypothetical protein CC77DRAFT_1066167 [Alternaria alternata]
AALT_g9416	112.692	-4.32896	0.284505	-15.2158	2.77931e-52	1.94322e-51	eggnog=Permease for cytosine/purines, uracil, thiamine, allantoin; PFAMs=Amidase,Transp_cyt_pur; nr=amidase signature enzyme [Alternaria alternata]
AALT_g3189	265.542	-4.32808	0.189144	-22.8824	6.95132e-116	9.13371e-115	nr=hypothetical protein CC77DRAFT_706086 [Alternaria alternata]
AALT_g7977	149.209	-4.31847	0.2491	-17.3363	2.50345e-67	2.13081e-66	eggnog=Amino acid permease; PFAMs=AA_permease_2; nr=amino acid transporter [Alternaria alternata]
AALT_g588	5141.28	-4.3159	0.0552549	-78.109	0	0	eggnog=Permease family; PFAMs=Xan_ur_permease; nr=putative xanthine/uracil permease [Alternaria gaisen]
AALT_g726	343.93	-4.30861	0.167033	-25.7949	1.01172e-146	1.65573e-145	nr=hypothetical protein AALT_g726 [Alternaria alternata]
AALT_g2728	12.1357	-4.28223	0.85831	-4.98914	6.06477e-07	1.33306e-06	eggnog=FAD binding domain; PFAMs=FAD-oxidase_C,FAD_binding_4; nr=aryl-alcohol oxidase [Alternaria alternata]
AALT_g8707	30.0149	-4.26957	0.548213	-7.78816	6.79922e-15	2.12297e-14	eggnog=Glycosyl hydrolases family 18; PFAMs=Chitin_bind_1,Glyco_hydro_18; nr=glycoside hydrolase/deacetylase [Alternaria alternata]
AALT_g11070	3.16602	-4.2294	1.50025	-2.81914	0.00481529	0.007819	eggnog=thiol-dependent ubiquitin-specific protease activity; PFAMs=HET,NACHT,WD40; nr=periodic tryptophan protein-like protein [Alternaria alternata]
AALT_g2351	311.801	-4.2183	0.171951	-24.532	6.72882e-133	9.91769e-132	eggnog=Major Facilitator Superfamily; PFAMs=MFS_1; nr=mfs general substrate transporter [Alternaria alternata]
AALT_g10336	81.9788	-4.17576	0.327413	-12.7538	2.96896e-37	1.62861e-36	eggnog=T5orf172; PFAMs=T5orf172; nr=hypothetical protein AALT_g10336 [Alternaria alternata]
AALT_g1915	225.39	-4.16881	0.1954	-21.3348	5.40204e-101	6.24102e-100	eggnog=Catalyzes the hydrolysis of cutin, a polyester that forms the structure of plant cuticle; PFAMs=Cutinase; nr=cutinase [Alternaria alternata]
AALT_g1266	2606.75	-4.15806	0.0707038	-58.8095	0	0	nr=hypothetical protein AA0111_g7319 [Alternaria arborescens]
AALT_g5738	2254.21	-4.10379	0.0719485	-57.0378	0	0	eggnog=CBM1-GH10. carbohydrate-binding module family 1; PFAMs=CBM_1,Glyco_hydro_10; nr=endoxylanase [Alternaria alternata]
AALT_g2059	264.08	-4.10078	0.178713	-22.9462	1.60927e-116	2.12391e-115	PFAMs=DUF2722; nr=hypothetical protein AALT_g2059 [Alternaria alternata]
AALT_g3472	115.186	-4.08964	0.266321	-15.356	3.22713e-53	2.2751e-52	nr=hypothetical protein AALT_g3472 [Alternaria alternata]
AALT_g9800	430.204	-4.07936	0.145432	-28.0499	4.00484e-173	7.60278e-172	eggnog=Belongs to the GMC oxidoreductase family; PFAMs=CBM_1,GMC_oxred_C,GMC_oxred_N; nr=alcohol oxidase [Alternaria alternata]
AALT_g223	251.894	-4.07853	0.189604	-21.5108	1.23234e-102	1.44198e-101	nr=putative membrane protein [Alternaria alternata]
AALT_g8399	68.8261	-4.07071	0.345833	-11.7707	5.52325e-32	2.74888e-31	eggnog=Common central domain of tyrosinase; PFAMs=Tyrosinase; nr=putative domain, di-copper centre [Alternaria alternata]
AALT_g2730	13.1402	-4.06112	0.78031	-5.2045	1.94521e-07	4.39784e-07	eggnog=polyketide synthase; PFAMs=ADH_zinc_N,ADH_zinc_N_2,Acyl_transf_1,KAsynt_C_assoc,KR,Ketoacyl-synt_C,Methyltransf_12,PP-binding,PS-DH,ketoacyl-synt; nr=polyketide synthase PksD [Alternaria alternata]
AALT_g369	3944.98	-4.06021	0.0581949	-69.7693	0	0	eggnog=Belongs to the oxygen-dependent FAD-linked oxidoreductase family; PFAMs=BBE,FAD_binding_4; nr=FAD-binding-like protein [Alternaria alternata]
AALT_g5667	375.973	-4.04331	0.150131	-26.9318	9.3147e-160	1.66695e-158	eggnog=Glycosyl hydrolase family 61; PFAMs=Glyco_hydro_61; nr=glycoside hydrolase family 61 protein-like protein [Alternaria alternata]
AALT_g2039	141.463	-4.02799	0.239353	-16.8286	1.50541e-63	1.2293e-62	eggnog=Amidase; PFAMs=Amidase; nr=general amidase [Alternaria alternata]
AALT_g3484	1040.28	-3.99322	0.0948301	-42.1092	0	0	eggnog=Belongs to the type-B carboxylesterase lipase family; PFAMs=COesterase; nr=lipase 3 precursor [Alternaria alternata]
AALT_g5711	140.789	-3.99021	0.236403	-16.8789	6.43551e-64	5.2733e-63	eggnog=zinc finger; nr=zinc finger c2h2-like protein [Alternaria alternata]
AALT_g4309	54.7775	-3.97764	0.376595	-10.5621	4.46432e-26	1.93388e-25	nr=integral membrane protein [Alternaria alternata]
AALT_g11666	4.90405	-3.96967	1.26162	-3.1465	0.00165239	0.00282624	nr=hypothetical protein AALT_g11666 [Alternaria alternata]
AALT_g4090	68.1297	-3.94605	0.333348	-11.8376	2.49383e-32	1.24955e-31	preferred_name=ERC1; eggnog=MatE; PFAMs=MatE; nr=MATE efflux family protein [Alternaria alternata]
AALT_g1157	34.2422	-3.94294	0.471714	-8.35874	6.33936e-17	2.11699e-16	nr=hypothetical protein AALT_g1157 [Alternaria alternata]
AALT_g12019	103.807	-3.93159	0.275228	-14.2848	2.72052e-46	1.75429e-45	nr=stomatin family protein [Alternaria alternata]
AALT_g2368	9.6106	-3.92296	0.87871	-4.46445	8.02738e-06	1.63426e-05	nr=hypothetical protein AALT_g2368 [Alternaria alternata]
AALT_g2461	21.732	-3.92243	0.588201	-6.66852	2.58393e-11	7.02851e-11	eggnog=Domain of unknown function (DUF3328); PFAMs=DUF3328; nr=putative tat pathway signal sequence protein [Alternaria alternata]
AALT_g11326	283.842	-3.91558	0.174122	-22.4875	5.49797e-112	7.00681e-111	nr=glutamine-dependent nad(+) synthetase protein [Alternaria alternata]
AALT_g2311	38.1257	-3.91511	0.457783	-8.55232	1.20639e-17	4.12741e-17	eggnog=Fumarylacetoacetate (FAA) hydrolase family; PFAMs=FAA_hydrolase; nr=fumarylacetoacetate hydrolase [Alternaria alternata]
AALT_g8148	547.178	-3.91253	0.233563	-16.7515	5.5185e-63	4.48472e-62	nr=muc1 extracellular alpha glucan glucosidase-like [Alternaria alternata]
AALT_g8728	37.9916	-3.90367	0.450178	-8.67138	4.2691e-18	1.48455e-17	eggnog=Belongs to the major facilitator superfamily. Sugar transporter (TC 2.A.1.1) family; PFAMs=Sugar_tr; nr=putative mfs quinate transporter protein [Alternaria alternata]
AALT_g3983	58.2761	-3.88586	0.360799	-10.7701	4.76278e-27	2.11649e-26	nr=hypothetical protein AALT_g3983 [Alternaria alternata]
AALT_g11829	123.689	-3.88119	0.250936	-15.4668	5.80981e-54	4.13517e-53	eggnog=Belongs to the major facilitator superfamily. Sugar transporter (TC 2.A.1.1) family; PFAMs=Sugar_tr; nr=sugar transporter [Alternaria alternata]
AALT_g3024	1040.24	-3.88096	0.0914134	-42.455	0	0	eggnog=Glycoside hydrolase family 28 protein; PFAMs=Glyco_hydro_28; nr=Polygalacturonase [Alternaria arborescens]
AALT_g7213	56.5693	-3.88092	0.367486	-10.5607	4.53078e-26	1.96196e-25	eggnog=FAD dependent oxidoreductase superfamily; PFAMs=DAO; nr=FAD dependent oxidoreductase superfamily protein [Alternaria sp. MG1]
AALT_g9582	58.0707	-3.87771	0.359323	-10.7917	3.7671e-27	1.6778e-26	eggnog=protein serine/threonine kinase activity; nr=hypothetical protein AALT_g9582 [Alternaria alternata]
AALT_g5516	597.152	-3.8757	0.117738	-32.9179	1.21795e-237	3.27688e-236	eggnog=VRR_NUC; PFAMs=VRR_NUC; nr=coiled-coil-like protein [Alternaria alternata]
AALT_g9720	96.4716	-3.85944	0.2831	-13.6327	2.55773e-42	1.54126e-41	preferred_name=DCW1; eggnog=glycoside hydrolase family 76 protein; PFAMs=Glyco_hydro_76; nr=mannan endo-1,6-alpha-mannosidase DCW1 precursor [Alternaria alternata]
AALT_g11276	729.072	-3.8587	0.110621	-34.8823	1.37949e-266	4.27354e-265	preferred_name=plyA; eggnog=Polysaccharide lyase family 1 protein; PFAMs=CBM_1,Pec_lyase_C; nr=pectate lyase-like protein [Alternaria alternata]
AALT_g1721	2695.78	-3.85724	0.122016	-31.6125	2.48403e-219	6.05195e-218	eggnog=Fungal specific transcription factor domain; PFAMs=Fungal_trans_2,Zn_clus; nr=C6 zinc finger-like protein [Alternaria alternata]
AALT_g8641	125.344	-3.84028	0.241741	-15.8859	7.93164e-57	5.90025e-56	eggnog=Major Facilitator Superfamily; PFAMs=MFS_1; nr=allantoin permease [Alternaria alternata]
AALT_g11248	1125.2	-3.81497	0.089934	-42.4196	0	0	nr=3-hydroxyisobutyrate dehydrogenase [Alternaria alternata]
AALT_g6960	972.508	-3.81185	0.0942262	-40.4543	0	0	eggnog=protein modification by small protein conjugation; PFAMs=UQ_con; nr=UBC-like protein [Alternaria alternata]
AALT_g1375	166.05	-3.80786	0.215687	-17.6546	9.38056e-70	8.20799e-69	eggnog=Belongs to the glycosyl hydrolase 11 (cellulase G) family; PFAMs=Glyco_hydro_11; nr=xylanase [Alternaria alternata]
AALT_g7120	35.662	-3.80329	0.450141	-8.4491	2.93547e-17	9.9342e-17	eggnog=Rhodanese Homology Domain; PFAMs=Rhodanese; nr=hypothetical protein AALT_g7120 [Alternaria alternata]
AALT_g3432	6.54629	-3.79889	1.04753	-3.62653	0.000287256	0.000524029	PFAMs=Peptidase_M43; nr=hypothetical protein AA0111_g2777 [Alternaria arborescens]
AALT_g10513	736.436	-3.76108	0.105694	-35.5846	2.42133e-277	8.00251e-276	eggnog=Acyl-CoA dehydrogenase, C-terminal domain; PFAMs=Acyl-CoA_dh_1,Acyl-CoA_dh_M,Acyl-CoA_dh_N; nr=acyl-CoA dehydrogenase NM domain-like protein [Alternaria alternata]
AALT_g3646	1806.3	-3.75764	0.0753665	-49.8582	0	0	eggnog=Patatin-like phospholipase; PFAMs=NB-ARC,Patatin,TPR_12; nr=alcohol dehydrogenase [Alternaria alternata]
AALT_g8294	124.179	-3.7427	0.237577	-15.7536	6.48737e-56	4.76906e-55	eggnog=RNA ligase; PFAMs=RNA_ligase; nr=RNA ligase 2 [Alternaria alternata]
AALT_g6685	57.4857	-3.74195	0.356268	-10.5032	8.35118e-26	3.59401e-25	eggnog=Belongs to the sodium solute symporter (SSF) (TC 2.A.21) family; PFAMs=SSF; nr=Urea active transporter [Alternaria gaisen]
AALT_g12021	10.5504	-3.73118	0.807778	-4.61906	3.85479e-06	8.02124e-06	eggnog=Bestrophin, RFP-TM, chloride channel; PFAMs=Bestrophin; nr=UPF0187-like protein [Alternaria alternata]
AALT_g8175	297.122	-3.72429	0.160117	-23.2598	1.13212e-119	1.52125e-118	eggnog=Polysaccharide lyase family 1 protein; PFAMs=Pec_lyase_C; nr=pectin lyase-like protein [Alternaria alternata]
AALT_g6934	84.1704	-3.72214	0.289242	-12.8686	6.76236e-38	3.76339e-37	nr=hypothetical protein AALT_g6934 [Alternaria alternata]
AALT_g11754	103.49	-3.72186	0.259925	-14.319	1.66566e-46	1.07818e-45	eggnog=GAL4-like Zn(II)2Cys6 (or C6 zinc) binuclear cluster DNA-binding domain; PFAMs=Zn_clus; nr=AktR-1 [Alternaria alternata]
AALT_g5342	14.4321	-3.68643	0.682565	-5.40085	6.63276e-08	1.53857e-07	nr=hypothetical protein AALT_g5342 [Alternaria alternata]
AALT_g4770	136.513	-3.6723	0.227485	-16.1431	1.27099e-58	9.74177e-58	nr=hypothetical protein CC77DRAFT_647935 [Alternaria alternata]
AALT_g7938	54.8268	-3.67149	0.369082	-9.94765	2.58219e-23	1.03611e-22	eggnog=Region found in RelA / SpoT proteins; PFAMs=RelA_SpoT; nr=putative ankyrin repeat protein [Alternaria alternata]
AALT_g5685	471.231	-3.67026	0.129069	-28.4363	7.18946e-178	1.40532e-176	eggnog=Phosphatidylethanolamine-binding protein; PFAMs=Isochorismatase,PBP; nr=isochorismatase hydrolase [Alternaria alternata]
AALT_g595	42.9312	-3.66954	0.396031	-9.26579	1.9363e-20	7.17494e-20	nr=hypothetical protein AALT_g595 [Alternaria alternata]
AALT_g9419	100.022	-3.66448	0.272846	-13.4306	4.00328e-41	2.34911e-40	eggnog=Fungal trichothecene efflux pump (TRI12); PFAMs=MFS_1; nr=MFS general substrate transporter [Alternaria alternata]
AALT_g9417	197.681	-3.63688	0.188544	-19.2892	6.61294e-83	6.59349e-82	eggnog=Fungal specific transcription factor domain; PFAMs=Fungal_trans,Zn_clus; nr=fungal specific transcription factor domain-containing protein [Stemphylium lycopersici]
AALT_g7217	10048.6	-3.63469	0.0465402	-78.098	0	0	eggnog=Belongs to the peptidase A1 family; PFAMs=Asp; nr=acid protease [Alternaria alternata]
AALT_g4187	25.8976	-3.63405	0.510945	-7.1124	1.1404e-12	3.28101e-12	nr=hypothetical protein CC77DRAFT_1095837 [Alternaria alternata]
AALT_g6615	229.859	-3.62565	0.17623	-20.5734	4.75155e-94	5.1533e-93	eggnog=TAP-like protein; PFAMs=Abhydrolase_1,Abhydrolase_4; nr=Translation initiation factor IF-2 [Alternaria alternata]
AALT_g367	3757.61	-3.61873	0.0560836	-64.5238	0	0	nr=LAMTOR1 MEH1 [Pyrenophora seminiperda CCB06]
AALT_g1020	84.5115	-3.61272	0.284278	-12.7084	5.31103e-37	2.9026e-36	eggnog=Glycosyl hydrolase family 61; PFAMs=Glyco_hydro_61; nr=fungal cellulose binding domain-containing protein [Alternaria alternata]
AALT_g9088	103.53	-3.59773	0.257105	-13.9933	1.71376e-44	1.07076e-43	nr=hypothetical protein AALT_g9088 [Alternaria alternata]
AALT_g2688	30.8908	-3.59568	0.465494	-7.72444	1.12349e-14	3.47411e-14	eggnog=isomerase activity; nr=uncharacterized protein AALT_g2688 [Alternaria alternata]
AALT_g2369	434.8	-3.59228	0.12761	-28.1505	2.36302e-174	4.5076e-173	eggnog=Vacuolar effluxer which mediate the efflux of amino acids resulting from autophagic degradation. The release of autophagic amino acids allows the maintenance of protein synthesis and viability during nitrogen starvation; PFAMs=ATG22; nr=MFS general substrate transporter [Alternaria alternata]
AALT_g8047	1260.2	-3.58684	0.0797316	-44.9864	0	0	eggnog=Leucine Rich repeat; PFAMs=F-box-like,LRR_6; nr=F-box/LRR repeat containing protein 2 [Alternaria sp. MG1]
AALT_g1906	28.7748	-3.57515	0.476393	-7.50464	6.1598e-14	1.85969e-13	eggnog=glutathione s-transferase; PFAMs=GST_C,GST_C_2,GST_N_3; nr=uncharacterized protein AALT_g1906 [Alternaria alternata]
AALT_g2397	22.8214	-3.57328	0.548307	-6.51692	7.17647e-11	1.91561e-10	eggnog=Cytochrome P450; PFAMs=p450; nr=pisatin demethylase [Alternaria alternata]
AALT_g6930	22.9798	-3.57295	0.537226	-6.65074	2.91628e-11	7.91256e-11	eggnog=phosphatidylethanolamine catabolic process; PFAMs=Patatin; nr=TPR repeat [Alternaria alternata]
AALT_g4771	198.893	-3.56713	0.184053	-19.381	1.11619e-83	1.1176e-82	nr=hypothetical protein CC77DRAFT_1017711 [Alternaria alternata]
AALT_g4862	36.1672	-3.56628	0.686771	-5.19282	2.07127e-07	4.6784e-07	eggnog=salicylate; PFAMs=FAD_binding_3; nr=mannitol 1-phosphate dehydrogenase [Alternaria alternata]
AALT_g8054	883.051	-3.56606	0.0937191	-38.0505	0	0	eggnog=Major Facilitator Superfamily; PFAMs=MFS_1; nr=major facilitator superfamily transporter [Alternaria alternata]
AALT_g3719	22.7301	-3.54318	0.532375	-6.65543	2.82466e-11	7.66575e-11	eggnog=Belongs to the major facilitator superfamily. Sugar transporter (TC 2.A.1.1) family; PFAMs=Sugar_tr; nr=general substrate transporter [Alternaria alternata]
AALT_g8363	1792.82	-3.53767	0.130906	-27.0246	7.59206e-161	1.36485e-159	nr=hypothetical protein CC77DRAFT_1020930 [Alternaria alternata]
AALT_g9157	232.528	-3.52624	0.29503	-11.9522	6.32616e-33	3.20495e-32	eggnog=Protein of unknown function (DUF3445); PFAMs=DUF3445,Glyco_transf_22; nr=glycosyltransferase family 22 protein [Alternaria alternata]
AALT_g11505	159.125	-3.52301	0.205991	-17.1027	1.41592e-65	1.18226e-64	preferred_name=eglD; eggnog=Glycosyl hydrolase family 61; PFAMs=CBM_1,Glyco_hydro_61; nr=hypothetical protein CC77DRAFT_1028092 [Alternaria alternata]
AALT_g11599	512.554	-3.51941	0.117736	-29.8924	2.47213e-196	5.39187e-195	eggnog=KR domain; PFAMs=adh_short_C2; nr=NAD(P)-binding protein [Alternaria alternata]
AALT_g3022	2932.1	-3.51831	0.0648723	-54.2343	0	0	preferred_name=CHT4; eggnog=Belongs to the glycosyl hydrolase 18 family; PFAMs=Glyco_hydro_18; nr=glycoside hydrolase [Alternaria alternata]
AALT_g8055	2025.88	-3.51452	0.0674134	-52.1339	0	0	eggnog=Involved in protein N-glycosylation. Essential for the second step of the dolichol-linked oligosaccharide pathway; PFAMs=Glyco_tran_28_C; nr=glycosyl transferas-like protein [Alternaria alternata]
AALT_g1728	14.5466	-3.51379	0.667419	-5.26475	1.40384e-07	3.19459e-07	nr=hypothetical protein AALT_g1728 [Alternaria alternata]
AALT_g11073	85.9169	-3.50526	0.277605	-12.6268	1.50307e-36	8.15076e-36	nr=hypothetical protein AALT_g11073 [Alternaria alternata]
AALT_g2135	2939.38	-3.50313	0.0658906	-53.1658	0	0	eggnog=Sugar (and other) transporter; PFAMs=MFS_1,Sugar_tr; nr=MFS general substrate transporter [Alternaria alternata]
AALT_g4511	21.7743	-3.49272	0.572397	-6.10192	1.04805e-09	2.64408e-09	nr=hypothetical protein AALT_g4511 [Alternaria alternata]
AALT_g1519	89.2152	-3.48866	0.273385	-12.761	2.70814e-37	1.48622e-36	eggnog=Carbohydrate esterase family 5 protein; PFAMs=Cutinase; nr=carbohydrate esterase family 5 protein [Alternaria sp. MG1]
AALT_g6396	20.3004	-3.48399	0.571483	-6.09639	1.0849e-09	2.73472e-09	nr=hypothetical protein AALT_g6396 [Alternaria alternata]
AALT_g4784	56.3778	-3.48127	0.345124	-10.087	6.30653e-24	2.58291e-23	eggnog=OPT oligopeptide transporter protein; PFAMs=OPT; nr=OPT superfamily oligopeptide transporter [Alternaria alternata]
AALT_g7687	41.54	-3.47885	0.685374	-5.07583	3.85799e-07	8.59786e-07	eggnog=integral membrane protein; nr=integral membrane protein [Alternaria alternata]
AALT_g4308	171.194	-3.47763	0.196965	-17.6561	9.13835e-70	8.00196e-69	eggnog=Cytochrome P450; PFAMs=p450; nr=cytochrome P450 [Alternaria alternata]
AALT_g293	110.585	-3.47513	0.247648	-14.0325	9.8599e-45	6.20624e-44	eggnog=Flavin containing amine oxidoreductase; PFAMs=Amino_oxidase; nr=L-amino-acid oxidase precursor [Alternaria alternata]
AALT_g9367	851.981	-3.46699	0.0938244	-36.9519	6.78034e-299	2.56206e-297	nr=hypothetical protein AALT_g9367 [Alternaria alternata]
AALT_g4744	491.201	-3.46003	0.11853	-29.1912	2.50693e-187	5.27388e-186	nr=hypothetical protein AALT_g4744 [Alternaria alternata]
AALT_g1231	247.941	-3.45237	0.161443	-21.3844	1.86481e-101	2.16074e-100	eggnog=Rdx family; nr=hypothetical protein AALT_g1231 [Alternaria alternata]
AALT_g10457	253.562	-3.45153	0.161359	-21.3904	1.64041e-101	1.90445e-100	nr=hypothetical protein AALT_g10457 [Alternaria alternata]
AALT_g2459	42.3367	-3.45083	0.388165	-8.8901	6.10516e-19	2.18054e-18	nr=hypothetical protein AALT_g2459 [Alternaria alternata]
AALT_g3544	3374.64	-3.44702	0.111714	-30.8557	4.70053e-209	1.08085e-207	eggnog=Protein of unknown function (DUF3645); PFAMs=DUF3638,DUF3645; nr=hypothetical protein AALT_g3544 [Alternaria alternata]
AALT_g3851	445.342	-3.44667	0.124924	-27.59	1.46501e-167	2.70753e-166	nr=hypothetical protein CC77DRAFT_1016208 [Alternaria alternata]
AALT_g9548	234.797	-3.44602	0.168923	-20.4	1.67311e-92	1.79651e-91	eggnog=Belongs to the glycosyl hydrolase 11 (cellulase G) family; PFAMs=Glyco_hydro_11; nr=glycoside hydrolase family 11 protein [Stemphylium lycopersici]
AALT_g8224	22.69	-3.4424	0.524096	-6.56827	5.09035e-11	1.36769e-10	nr=hypothetical protein CC77DRAFT_218272 [Alternaria alternata]
AALT_g1267	307.772	-3.44069	0.147065	-23.3957	4.72294e-121	6.39699e-120	eggnog=Domain of unknown function (DUF1996); PFAMs=DUF1996; nr=hypothetical protein CC77DRAFT_1056401 [Alternaria alternata]
AALT_g8726	22.4362	-3.42257	0.541781	-6.31725	2.66261e-10	6.91742e-10	eggnog=Mediates cleavage of dimethlysulfonioproprionate (DMSP) into dimethyl sulfide (DMS) and acrylate. DMS is the principal form by which sulfur is transported from oceans to the atmosphere and is a key component of the ocean sulfur cycle; nr=uncharacterized protein AALT_g8726 [Alternaria alternata]
AALT_g8029	46.7017	-3.41187	0.360197	-9.47224	2.73918e-21	1.03935e-20	nr=hypothetical protein AALT_g8029 [Alternaria alternata]
AALT_g10209	7.01	-3.41162	0.967951	-3.52458	0.00042416	0.000764726	nr=hypothetical protein AALT_g10209 [Alternaria alternata]
AALT_g1554	192.732	-3.40038	0.185568	-18.3242	5.30602e-75	4.89168e-74	eggnog=Membrane transport protein; PFAMs=Mem_trans; nr=Auxin Efflux Carrier superfamily [Alternaria alternata]
AALT_g2143	315.646	-3.39285	0.143407	-23.6589	9.55378e-124	1.32116e-122	eggnog=Protein of unknown function (DUF3129); PFAMs=DUF3129; nr=gas1-like protein [Alternaria alternata]
AALT_g3845	108.028	-3.39196	0.40027	-8.47418	2.36739e-17	8.03694e-17	eggnog=DJ-1/PfpI family; PFAMs=DJ-1_PfpI; nr=DJ-1/PfpI family protein [Alternaria alternata]
AALT_g5026	35.9983	-3.3903	0.430457	-7.87605	3.37889e-15	1.06624e-14	eggnog=Alpha-lytic protease prodomain; PFAMs=Pro_Al_protease,Trypsin; nr=secreted serine protease protein [Alternaria alternata]
AALT_g5375	102.979	-3.38775	0.251633	-13.4631	2.57981e-41	1.51833e-40	eggnog=Belongs to the iron ascorbate-dependent oxidoreductase family; PFAMs=2OG-FeII_Oxy,DIOX_N; nr=Clavaminate synthase-like protein [Alternaria alternata]
AALT_g9873	66.3687	-3.38672	0.305116	-11.0998	1.25719e-28	5.80637e-28	eggnog=Heterokaryon incompatibility protein (HET); PFAMs=HET; nr=hypothetical protein AALT_g9873 [Alternaria alternata]
AALT_g1619	2039.04	-3.38435	0.0647194	-52.2926	0	0	nr=hypothetical protein CC77DRAFT_14620 [Alternaria alternata]
AALT_g7300	259.725	-3.38113	0.166298	-20.3317	6.73882e-92	7.20975e-91	eggnog=Belongs to the major facilitator superfamily. Sugar transporter (TC 2.A.1.1) family; PFAMs=Sugar_tr; nr=sugar transporter [Alternaria alternata]
AALT_g1046	8.37438	-3.38015	0.859421	-3.93306	8.38716e-05	0.000159247	nr=hypothetical protein CC77DRAFT_56383 [Alternaria alternata]
AALT_g10634	1881.37	-3.37461	0.0711549	-47.4263	0	0	nr=hypothetical protein AALT_g10634 [Alternaria alternata]
AALT_g3775	804.607	-3.37406	0.0940222	-35.8857	5.10061e-282	1.75927e-280	eggnog=cupin domain-containing protein; PFAMs=Cupin_2; nr=RmlC-like cupin [Alternaria alternata]
AALT_g11686	11.7753	-3.37068	0.719614	-4.68402	2.81306e-06	5.91162e-06	eggnog=Domain of unknown function (DUF3425); PFAMs=DUF3425,Zn_clus; nr=bzip transcription factor protein [Alternaria alternata]
AALT_g9454	8.41312	-3.36587	0.859816	-3.91464	9.05403e-05	0.000171552	eggnog=UbiA prenyltransferase family; PFAMs=UbiA; nr=prenyltransferase family [Alternaria alternata]
AALT_g10844	11.858	-3.36271	0.714453	-4.7067	2.51761e-06	5.30293e-06	nr=hypothetical protein CC77DRAFT_1061030 [Alternaria alternata]
AALT_g5813	275.702	-3.36012	0.151468	-22.1838	4.92683e-109	6.09938e-108	eggnog=Major Facilitator Superfamily; PFAMs=MFS_1; nr=putative transporter [Alternaria arborescens]
AALT_g4555	48.6256	-3.36012	0.354836	-9.46949	2.81218e-21	1.06568e-20	eggnog=Siderophore iron transporter; PFAMs=MFS_1,TRI12; nr=Siderophore iron transporter [Alternaria tenuissima]
AALT_g2246	301.241	-3.35147	0.143925	-23.2863	6.1084e-120	8.23593e-119	nr=hypothetical protein AALT_g2246 [Alternaria alternata]
AALT_g4695	5.07795	-3.34974	1.08373	-3.09093	0.00199531	0.00338061	eggnog=SnoaL-like domain; PFAMs=SnoaL_4; nr=snoal-like-like protein [Alternaria alternata]
AALT_g9064	12871.8	-3.34768	0.0404792	-82.7013	0	0	eggnog=SPFH domain / Band 7 family; PFAMs=Band_7; nr=flotillin domain-containing protein [Alternaria alternata]
AALT_g8745	198.266	-3.3424	0.17783	-18.7955	8.21831e-79	7.86373e-78	nr=hypothetical protein AALT_g8745 [Alternaria alternata]
AALT_g4530	27.8844	-3.34187	0.480107	-6.96067	3.38663e-12	9.5695e-12	eggnog=CFEM domain; PFAMs=CFEM; nr=cytidine and deoxycytidylate deaminase zinc-binding region [Alternaria alternata]
AALT_g6392	42.5797	-3.33059	0.375424	-8.87155	7.2134e-19	2.56864e-18	eggnog=Major Facilitator Superfamily; PFAMs=MFS_1; nr=dimethylaniline monooxygenase [Alternaria alternata]
AALT_g4799	93.2196	-3.32226	0.260796	-12.7389	3.59333e-37	1.96655e-36	eggnog=Domain of unknown function (DUF1989); PFAMs=DUF1989; nr=urea carboxylase-related protein aminomethyltransferase [Alternaria alternata]
AALT_g2012	40.8374	-3.32175	0.383331	-8.66547	4.49636e-18	1.56084e-17	nr=hypothetical protein CC77DRAFT_728536 [Alternaria alternata]
AALT_g332	32.1928	-3.30865	0.447104	-7.40018	1.35999e-13	4.05841e-13	nr=hypothetical protein AALT_g332 [Alternaria alternata]
AALT_g4653	67.8533	-3.30517	0.301334	-10.9684	5.42069e-28	2.46518e-27	eggnog=Amidohydrolase family; PFAMs=Amidohydro_1; nr=D-hydantoinase [Alternaria alternata]
AALT_g3331	14.4405	-3.30423	0.655069	-5.0441	4.55665e-07	1.00886e-06	nr=hypothetical protein AALT_g3331 [Alternaria alternata]
AALT_g574	11.2586	-3.29983	0.714876	-4.61596	3.91291e-06	8.13789e-06	eggnog=Protein of unknown function (DUF3176); PFAMs=DUF3176; nr=hypothetical protein AALT_g574 [Alternaria alternata]
AALT_g4655	146.506	-3.29727	0.204711	-16.107	2.27915e-58	1.73347e-57	nr=uncharacterized protein AALT_g4655 [Alternaria alternata]
AALT_g8395	43.3157	-3.28989	0.365903	-8.99118	2.44596e-19	8.83718e-19	eggnog=methyltransferase activity; PFAMs=Methyltransf_25,PCMT; nr=SAM-dependent methyltransferas-like protein [Alternaria alternata]
AALT_g7723	18.8357	-3.2802	0.578536	-5.66983	1.42939e-08	3.43592e-08	nr=hypothetical protein AALT_g7723 [Alternaria alternata]
AALT_g11314	17.3484	-3.27896	0.579633	-5.65697	1.54073e-08	3.69382e-08	eggnog=Belongs to the GMC oxidoreductase family; PFAMs=GMC_oxred_C,GMC_oxred_N; nr=nucleotide-binding-like protein [Alternaria alternata]
AALT_g7896	1703.5	-3.26832	0.067369	-48.5137	0	0	preferred_name=DAL81; eggnog=Fungal specific transcription factor domain; PFAMs=Fungal_trans,Zn_clus; nr=nitrogen regulatory protein OTam [Alternaria alternata]
AALT_g9942	291.786	-3.25864	0.148058	-22.0093	2.34806e-107	2.8751e-106	eggnog=BTB/POZ domain; PFAMs=BTB; nr=btb poz-like protein [Alternaria alternata]
AALT_g2500	628.475	-3.25708	0.10196	-31.9446	6.41172e-224	1.60835e-222	nr=hypothetical protein AALT_g2500 [Alternaria alternata]
AALT_g6218	44.4649	-3.24639	0.766482	-4.23544	2.28108e-05	4.5116e-05	eggnog=Belongs to the glycosyl hydrolase 26 family; PFAMs=CBM_1,CBM_35,Glyco_hydro_26; nr=family 26 glycosyl hydrolase [Alternaria alternata]
AALT_g8414	2310.04	-3.23935	0.0661405	-48.9769	0	0	eggnog=Necrosis inducing protein (NPP1); PFAMs=NPP1; nr=necrosis-and ethylene-inducing protein-like protein 1 precursor [Alternaria alternata]
AALT_g2245	6704.36	-3.23766	0.0469766	-68.9208	0	0	nr=hypothetical protein AALT_g2245 [Alternaria alternata]
AALT_g8037	264.416	-3.23512	0.152264	-21.2468	3.52548e-100	4.03763e-99	nr=hypothetical protein AALT_g8037 [Alternaria alternata]
AALT_g11887	30.6914	-3.22666	0.430073	-7.50259	6.25684e-14	1.88755e-13	nr=integral membrane protein [Alternaria alternata]
AALT_g6241	27.6682	-3.21879	0.455515	-7.06627	1.59159e-12	4.56029e-12	nr=hypothetical protein AALT_g6241 [Alternaria alternata]
AALT_g11083	18.2956	-3.21602	0.568882	-5.65322	1.57468e-08	3.7737e-08	eggnog=Cryptococcal mannosyltransferase 1; PFAMs=CAP59_mtransfer; nr=glycosyltransferase family 69 protein [Alternaria alternata]
AALT_g8549	1636.61	-3.21042	0.133562	-24.0368	1.14635e-127	1.62697e-126	eggnog=Possible catecholamine-binding domain present in a variety of eukaryotic proteins.; PFAMs=CDH-cyt,Cytochrom_B561; nr=CBD9-like protein [Alternaria alternata]
AALT_g3328	21.1146	-3.19783	0.53479	-5.9796	2.23693e-09	5.56886e-09	nr=hypothetical protein AALT_g3328 [Alternaria alternata]
AALT_g4238	99.2905	-3.19696	0.248747	-12.8523	8.35431e-38	4.64498e-37	nr=hypothetical protein AALT_g4238 [Alternaria alternata]
AALT_g9664	134.19	-3.19372	0.210767	-15.1529	7.25214e-52	5.03786e-51	eggnog=Major Facilitator Superfamily; PFAMs=MFS_1; nr=MFS general substrate transporter [Alternaria alternata]
AALT_g9448	1818.91	-3.18864	0.0672003	-47.4499	0	0	nr=hypothetical protein AALT_g9448 [Alternaria alternata]
AALT_g8552	884.214	-3.18799	0.0893463	-35.6813	7.71893e-279	2.59448e-277	eggnog=AAA domain; PFAMs=AAA_11,AAA_12; nr=dead box helicase [Alternaria alternata]
AALT_g3296	3510.54	-3.18721	0.0518331	-61.4898	0	0	preferred_name=fur4; eggnog=Permease for cytosine/purines, uracil, thiamine, allantoin; PFAMs=Transp_cyt_pur; nr=uracil permease [Alternaria alternata]
AALT_g9112	67.1184	-3.18362	0.304233	-10.4644	1.25855e-25	5.39087e-25	eggnog=Protein of unknown function (DUF1524); PFAMs=DUF1524; nr=secreted protein [Alternaria alternata]
AALT_g8360	10.4433	-3.17915	0.749778	-4.24012	2.23396e-05	4.42208e-05	eggnog=Belongs to the glycosyl hydrolase 43 family; PFAMs=Glyco_hydro_43; nr=glycoside hydrolase [Alternaria alternata]
AALT_g7966	111.47	-3.17219	0.228819	-13.8633	1.05719e-43	6.50934e-43	eggnog=dehydrogenase; PFAMs=ADH_N,ADH_zinc_N; nr=alcohol dehydrogenase [Alternaria alternata]
AALT_g10130	4428.65	-3.16961	0.0512864	-61.8022	0	0	preferred_name=HXT5; eggnog=Belongs to the major facilitator superfamily. Sugar transporter (TC 2.A.1.1) family; PFAMs=Sugar_tr; nr=siderophore iron transporter mirC [Alternaria alternata]
AALT_g700	84.0217	-3.16502	0.271557	-11.6551	2.16189e-31	1.06479e-30	PFAMs=Inhibitor_I66; nr=hypothetical protein CC77DRAFT_1061356 [Alternaria alternata]
AALT_g1451	1220.31	-3.16433	0.195709	-16.1686	8.39917e-59	6.4586e-58	PFAMs=Copper-bind,Cu_bind_like; nr=Cupredoxin [Alternaria alternata]
AALT_g3087	261.668	-3.16313	0.151019	-20.9452	2.07395e-97	2.31055e-96	eggnog=Major Facilitator Superfamily; PFAMs=MFS_1; nr=mfs transporter [Alternaria alternata]
AALT_g1405	169.636	-3.15913	0.188485	-16.7607	4.73195e-63	3.84815e-62	PFAMs=Zn_clus; nr=DNA binding protein [Alternaria alternata]
AALT_g9002	24.8306	-3.15482	0.47951	-6.57926	4.72797e-11	1.27205e-10	PFAMs=Inhibitor_I66; nr=hypothetical protein AALT_g9002 [Alternaria alternata]
AALT_g11682	11.6777	-3.15036	0.72402	-4.35121	1.3539e-05	2.71765e-05	nr=hypothetical protein AALT_g11682 [Alternaria alternata]
AALT_g662	5.91558	-3.14905	0.960707	-3.27784	0.00104603	0.00182464	nr=hypothetical protein AALT_g662 [Alternaria alternata]
AALT_g10065	21.741	-3.14341	0.508741	-6.17881	6.45864e-10	1.64552e-09	nr=hypothetical protein CC77DRAFT_166687 [Alternaria alternata]
AALT_g6060	395.912	-3.14085	0.124152	-25.2985	3.31918e-141	5.22309e-140	nr=hypothetical protein CC77DRAFT_927963 [Alternaria alternata]
AALT_g3305	22.0764	-3.13778	0.507177	-6.18674	6.14197e-10	1.56753e-09	preferred_name=SOD4; eggnog=Superoxide dismutase; PFAMs=Sod_Cu; nr=cytosolic Cu/Zn superoxide dismutase [Alternaria alternata]
AALT_g6393	201.885	-3.13239	0.171249	-18.2914	9.68675e-75	8.90266e-74	eggnog=Taurine catabolism dioxygenase TauD, TfdA family; PFAMs=TauD; nr=TauD-domain-containing protein [Alternaria alternata]
AALT_g255	3666.76	-3.13212	0.0542511	-57.7337	0	0	eggnog=monooxygenase; PFAMs=FMO-like,Pyr_redox_2; nr=cyclohexanone monooxygenase [Alternaria alternata]
AALT_g61	119.912	-3.12292	0.219475	-14.229	6.05313e-46	3.88638e-45	nr=hypothetical protein AALT_g61 [Alternaria alternata]
AALT_g335	308.66	-3.12283	0.141014	-22.1455	1.15303e-108	1.42507e-107	nr=hypothetical protein AALT_g335 [Alternaria alternata]
AALT_g4975	11.4511	-3.12026	0.694288	-4.49418	6.98378e-06	1.42793e-05	preferred_name=plyC; eggnog=Polysaccharide lyase family 1; nr=amidase signature enzyme [Alternaria alternata]
AALT_g9724	319.542	-3.11484	0.140411	-22.1837	4.92988e-109	6.09938e-108	preferred_name=plyE; eggnog=Polysaccharide lyase family 3 protein; PFAMs=Pectate_lyase; nr=pectate lyase precursor [Alternaria alternata]
AALT_g8899	30.316	-3.10996	0.431289	-7.21085	5.56056e-13	1.62024e-12	eggnog=SNF2 family N-terminal domain; PFAMs=Helicase_C,SNF2_N,zf-C3HC4; nr=DNA repair protein rad5 [Alternaria alternata]
AALT_g63	138.779	-3.10688	0.202131	-15.3706	2.57578e-53	1.81698e-52	nr=hypothetical protein CC77DRAFT_941590 [Alternaria alternata]
AALT_g3883	99.975	-3.1036	0.246274	-12.6022	2.05326e-36	1.10988e-35	eggnog=Fungal specific transcription factor domain; PFAMs=Fungal_trans_2,Zn_clus; nr=C6 zinc finger-like protein [Alternaria alternata]
AALT_g6035	12.7912	-3.1007	0.654247	-4.73935	2.1441e-06	4.53391e-06	eggnog=Peptidase family S41; PFAMs=Peptidase_S41; nr=peptidase S41 family protein [Alternaria alternata]
AALT_g2325	7.17508	-3.09256	0.87121	-3.54973	0.000385631	0.000696954	eggnog=Common central domain of tyrosinase; PFAMs=Tyrosinase; nr=Di-copper centre-containing protein [Alternaria alternata]
AALT_g7214	46.8467	-3.08699	0.342843	-9.0041	2.1745e-19	7.86118e-19	eggnog=Haloacid dehalogenase-like hydrolase; PFAMs=HAD_2; nr=hypothetical protein CUC08_Gglean007641 [Alternaria sp. MG1]
AALT_g3140	18.5347	-3.08454	0.584858	-5.27399	1.3349e-07	3.04179e-07	nr=hypothetical protein AALT_g3140 [Alternaria alternata]
AALT_g9641	334.172	-3.08426	0.134637	-22.9079	3.87237e-116	5.09941e-115	PFAMs=Copper-bind,Cu_bind_like; nr=Cupredoxin [Alternaria alternata]
AALT_g5938	15.6898	-3.08351	0.611032	-5.0464	4.50216e-07	9.97538e-07	eggnog=Anhydro-N-acetylmuramic acid kinase; PFAMs=AnmK; nr=hypothetical protein AALT_g5938 [Alternaria alternata]
AALT_g4529	23.7286	-3.07809	0.49219	-6.25386	4.00421e-10	1.03148e-09	nr=hypothetical protein AALT_g4529 [Alternaria alternata]
AALT_g5114	32.1438	-3.07705	0.410283	-7.49983	6.39e-14	1.92528e-13	eggnog=CFEM domain; PFAMs=CFEM; nr=hypothetical protein CC77DRAFT_1058239 [Alternaria alternata]
AALT_g7800	177.417	-3.07515	0.18575	-16.5553	1.46551e-61	1.16857e-60	eggnog=Common central domain of tyrosinase; PFAMs=Tyrosinase; nr=Di-copper centre-containing protein [Alternaria alternata]
AALT_g10813	1827.97	-3.07445	0.0712778	-43.1334	0	0	nr=hypothetical protein AALT_g10813 [Alternaria alternata]
AALT_g3245	270.419	-3.07398	0.145579	-21.1155	5.72855e-99	6.48562e-98	eggnog=Ubiquitin 3 binding protein But2 C-terminal domain; PFAMs=But2; nr=hypothetical protein CC77DRAFT_1018161 [Alternaria alternata]
AALT_g7093	7.15486	-3.07222	0.886674	-3.46488	0.000530472	0.00094847	eggnog=monooxygenase; PFAMs=FMO-like,Pyr_redox_3; nr=putative FAD-containing monooxygenase [Alternaria alternata]
AALT_g2269	66.6787	-3.07005	0.28893	-10.6256	2.26545e-26	9.88582e-26	eggnog=Peroxidase, family 2; PFAMs=Peroxidase_2; nr=Cloroperoxidase [Alternaria alternata]
AALT_g8600	212.5	-3.06896	0.162703	-18.8624	2.3241e-79	2.23283e-78	PFAMs=CDC37_M; nr=hypothetical protein AALT_g8600 [Alternaria alternata]
AALT_g6380	135.883	-3.0686	0.211789	-14.489	1.42222e-47	9.32298e-47	PFAMs=Cep3,Zn_clus; nr=c6 zinc finger-like protein [Alternaria alternata]
AALT_g6595	153.308	-3.06842	0.19257	-15.9341	3.67576e-57	2.74641e-56	eggnog=GMC oxidoreductase; PFAMs=GMC_oxred_C,GMC_oxred_N; nr=alcohol oxidase [Alternaria alternata]
AALT_g3727	15.3209	-3.06329	0.612835	-4.99856	5.77604e-07	1.27101e-06	nr=phthalate transporter [Alternaria alternata]
AALT_g8933	129.761	-3.06176	0.212192	-14.4292	3.39228e-47	2.21638e-46	nr=hypothetical protein AALT_g8933 [Alternaria alternata]
AALT_g3008	1761.1	-3.06001	0.0675158	-45.3229	0	0	nr=hypothetical protein AALT_g3008 [Alternaria alternata]
AALT_g7054	11.1371	-3.05727	0.689823	-4.43196	9.33793e-06	1.89263e-05	nr=Transcriptional activator ARO80 [Alternaria alternata]
AALT_g11063	9.6164	-3.05697	0.753104	-4.05916	4.92486e-05	9.50446e-05	eggnog=glycoside hydrolase family 3 protein; PFAMs=Fn3-like,Glyco_hydro_3,Glyco_hydro_3_C; nr=glycoside hydrolase [Alternaria alternata]
AALT_g6519	148775	-3.05192	0.0347484	-87.829	0	0	preferred_name=ERG25; eggnog=Belongs to the sterol desaturase family; PFAMs=FA_hydroxylase; nr=Methylsterol monooxygenase [Alternaria tenuissima]
AALT_g593	1213.77	-3.05168	0.0754952	-40.4222	0	0	nr=hypothetical protein CC77DRAFT_1020531 [Alternaria alternata]
AALT_g4310	334.087	-3.0435	0.139868	-21.7598	5.57454e-105	6.69452e-104	eggnog=FAD-binding domain; PFAMs=FAD_binding_8,Ferric_reduct,NAD_binding_6; nr=ferric-chelate reductase [Alternaria alternata]
AALT_g7136	9.56633	-3.03436	0.756072	-4.01332	5.98715e-05	0.000114762	nr=hypothetical protein AALT_g7136 [Alternaria alternata]
AALT_g2421	5.39021	-3.02988	1.01104	-2.99678	0.00272847	0.00455193	nr=hypothetical protein AALT_g2421 [Alternaria alternata]
AALT_g6768	115.328	-3.0233	0.215476	-14.0308	1.01031e-44	6.34919e-44	nr=hypothetical protein AALT_g6768 [Alternaria alternata]
AALT_g2707	181.609	-3.02005	0.177027	-17.0599	2.95292e-65	2.45869e-64	eggnog=Heterokaryon incompatibility protein (HET); PFAMs=DnaJ,HET; nr=universal stress protein [Alternaria alternata]
AALT_g5212	25671.7	-3.0123	0.0421992	-71.3829	0	0	eggnog=Catalyzes the oxidation of uric acid to 5- hydroxyisourate, which is further processed to form (S)-allantoin; PFAMs=Uricase; nr=Uricase [Alternaria gaisen]
AALT_g2356	75.2397	-3.00984	0.267835	-11.2376	2.66438e-29	1.24903e-28	nr=hypothetical protein AALT_g2356 [Alternaria alternata]
AALT_g5453	23.0069	-3.00791	0.498641	-6.03221	1.61735e-09	4.04167e-09	nr=hypothetical protein AALT_g5453 [Alternaria alternata]
AALT_g664	5.27359	-3.00305	1.06912	-2.8089	0.00497105	0.00805318	nr=hypothetical protein AALT_g664 [Alternaria alternata]
AALT_g10419	96.4979	-3.00122	0.241646	-12.4199	2.03826e-35	1.08205e-34	eggnog=Fructosamine kinase; PFAMs=Fructosamin_kin; nr=putative Ketosamine-3-kinase [Alternaria alternata]
AALT_g5916	166.114	-2.997	0.184771	-16.2201	3.63713e-59	2.81504e-58	nr=hypothetical protein AALT_g5916 [Alternaria alternata]
AALT_g6720	67.0046	-2.99452	0.284526	-10.5246	6.65689e-26	2.87319e-25	nr=hypothetical protein AALT_g6720 [Alternaria alternata]
AALT_g5958	190.43	-2.99337	0.174114	-17.192	3.04985e-66	2.57006e-65	PFAMs=HET; nr=hypothetical protein AALT_g5958 [Alternaria alternata]
AALT_g4117	1101.86	-2.99064	0.0790095	-37.8516	0	0	nr=purine-cytosine permease fcy21 [Alternaria alternata]
AALT_g9568	13.2674	-2.98489	0.623997	-4.78349	1.72278e-06	3.67111e-06	nr=hypothetical protein AALT_g9568 [Alternaria alternata]
AALT_g6831	159.58	-2.97399	0.192793	-15.4258	1.09735e-53	7.79175e-53	nr=hypothetical protein AALT_g6831 [Alternaria alternata]
AALT_g8533	5953.02	-2.96241	0.0530002	-55.8943	0	0	eggnog=Hemerythrin HHE cation binding domain; PFAMs=Hemerythrin; nr=HHE-like protein [Alternaria alternata]
AALT_g8275	282.81	-2.95903	0.142334	-20.7893	5.40689e-96	5.96216e-95	nr=hypothetical protein AALT_g8275 [Alternaria alternata]
AALT_g2241	44.4187	-2.95576	0.352928	-8.37498	5.5235e-17	1.85079e-16	preferred_name=abnB; eggnog=Belongs to the glycosyl hydrolase 43 family; PFAMs=Glyco_hydro_43; nr=endo-1,5-alpha-L-arabinosidase [Alternaria alternata]
AALT_g9716	75.5376	-2.95259	0.276352	-10.6842	1.2073e-26	5.30935e-26	nr=beta-N-acetylglucosaminidase [Alternaria alternata]
AALT_g11204	14.2894	-2.94297	0.60816	-4.83914	1.304e-06	2.80138e-06	nr=hypothetical protein AALT_g11204 [Alternaria alternata]
AALT_g11309	807.848	-2.936	0.0890775	-32.96	3.03903e-238	8.21368e-237	eggnog=Survival protein SurE; PFAMs=SurE; nr=acid phosphatase precursor [Alternaria alternata]
AALT_g3855	140.235	-2.93295	0.201308	-14.5695	4.39092e-48	2.90241e-47	eggnog=Carbohydrate-binding module family 1 protein; PFAMs=CBM_1,Glyco_hydro_61; nr=FAD/NAD(P)-binding-like protein [Alternaria alternata]
AALT_g7742	1048.35	-2.93185	0.080403	-36.4645	4.05264e-291	1.45271e-289	eggnog=Glycoside hydrolase family 16 protein; PFAMs=Glyco_hydro_16; nr=glycoside hydrolase [Alternaria alternata]
AALT_g11480	10.2913	-2.93017	0.753157	-3.89051	0.000100032	0.000188903	eggnog=O-methyltransferase; PFAMs=Methyltransf_2; nr=putative O-methyltransferase [Alternaria alternata]
AALT_g3763	475.707	-2.92859	0.109612	-26.7178	2.92312e-157	5.11545e-156	eggnog=Glycoside hydrolase family 45 protein; PFAMs=Glyco_hydro_45; nr=endoglucanase [Alternaria alternata]
AALT_g9874	82.9443	-2.92658	0.256671	-11.4021	4.08189e-30	1.94817e-29	eggnog=protein localization to T-tubule; PFAMs=Ank_2,HET; nr=ATP-dependent DNA helicase [Alternaria alternata]
AALT_g3735	31.8592	-2.92456	0.41537	-7.04085	1.91065e-12	5.45998e-12	eggnog=Common central domain of tyrosinase; PFAMs=FAD_binding_3,Tyrosinase; nr=Di-copper centre-containing protein [Alternaria alternata]
AALT_g10335	33.0682	-2.91981	0.398	-7.33619	2.19753e-13	6.49245e-13	eggnog=Belongs to the tannase family; PFAMs=Tannase; nr=tannase and feruloyl esterase [Alternaria alternata]
AALT_g3161	948.348	-2.91833	0.0818972	-35.634	4.16644e-278	1.39253e-276	eggnog=Domain of unknown function (DUF5127); PFAMs=DUF1793,DUF4964,DUF4965,DUF5127; nr=DUF1793-like protein [Alternaria alternata]
AALT_g5384	26.6397	-2.91543	0.442386	-6.59024	4.3911e-11	1.18383e-10	nr=small secreted protein [Alternaria alternata]
AALT_g9073	11.4536	-2.91422	0.667997	-4.36262	1.28514e-05	2.58269e-05	nr=hypothetical protein AALT_g9073 [Alternaria alternata]
AALT_g10062	6.28816	-2.90487	0.924826	-3.14099	0.00168376	0.00287575	eggnog=Peroxidase, family 2; PFAMs=Peroxidase_2; nr=Cloroperoxidase [Alternaria alternata]
AALT_g9524	347.9	-2.90368	0.131245	-22.1241	1.85454e-108	2.28733e-107	nr=hypothetical protein AALT_g9524 [Alternaria alternata]
AALT_g6145	2492.7	-2.90252	0.0726502	-39.9519	0	0	eggnog=Belongs to the cytochrome P450 family; PFAMs=p450; nr=cytochrome P450 2C30 [Alternaria alternata]
AALT_g4442	26.4502	-2.90136	0.442248	-6.56047	5.36388e-11	1.43825e-10	nr=hypothetical protein AALT_g4442 [Alternaria alternata]
AALT_g7075	51.7849	-2.89905	0.329725	-8.79231	1.4652e-18	5.16783e-18	PFAMs=CBM_19; nr=lytic polysaccharide monooxygenase [Alternaria alternata]
AALT_g7696	3035.58	-2.8979	0.0594089	-48.7788	0	0	eggnog=Amino acid permease; PFAMs=AA_permease; nr=amino-acid permease inda1 [Alternaria alternata]
AALT_g6899	42.6305	-2.89643	0.356352	-8.128	4.36439e-16	1.4238e-15	nr=hypothetical protein AALT_g6899 [Alternaria alternata]
AALT_g11030	48.6895	-2.89003	0.326109	-8.86215	7.84857e-19	2.79146e-18	nr=hypothetical protein AALT_g11030 [Alternaria alternata]
AALT_g4832	128.799	-2.88612	0.20527	-14.0601	6.6809e-45	4.21419e-44	eggnog=Glycoside hydrolase family 55 protein; PFAMs=Pectate_lyase_3; nr=exo-beta 1,3 glucanase [Alternaria alternata]
AALT_g3722	19.6379	-2.88037	0.520745	-5.53125	3.17948e-08	7.488e-08	nr=hypothetical protein CC77DRAFT_1004979 [Alternaria alternata]
AALT_g1459	45.7007	-2.88036	0.33562	-8.58222	9.30615e-18	3.1968e-17	eggnog=Carbohydrate esterase family 4 protein; PFAMs=Fungal_trans,Polysacc_deac_1; nr=chitin deacetylase 1 [Alternaria alternata]
AALT_g6667	8.88718	-2.87385	0.785406	-3.65906	0.00025314	0.000463791	eggnog=RTA1 like protein; PFAMs=RTA1; nr=RTA1-like protein [Alternaria alternata]
AALT_g10730	8447	-2.87058	0.0469833	-61.098	0	0	preferred_name=TPK2; eggnog=Kinase-like; PFAMs=Pkinase; nr=kinase-like protein [Alternaria alternata]
AALT_g6639	11.0858	-2.86966	0.677495	-4.2357	2.27841e-05	4.50707e-05	nr=uncharacterized protein AALT_g6639 [Alternaria alternata]
AALT_g5228	2739.84	-2.86843	0.057218	-50.1316	0	0	eggnog=CFEM domain; PFAMs=CFEM; nr=C protein immunoglobulin-A-binding beta antigen [Alternaria alternata]
AALT_g6283	13.4035	-2.86503	0.649934	-4.40819	1.04238e-05	2.10732e-05	nr=hypothetical protein AALT_g6283 [Alternaria alternata]
AALT_g11900	4.8406	-2.85515	1.02926	-2.77398	0.00553747	0.00892206	nr=hypothetical protein AALT_g11900 [Alternaria alternata]
AALT_g1419	8.57522	-2.84731	0.779456	-3.65295	0.000259248	0.000474762	nr=ankyrin [Alternaria alternata]
AALT_g4074	79.4277	-2.84532	0.256833	-11.0785	1.59531e-28	7.33941e-28	nr=hypothetical protein AALT_g4074 [Alternaria alternata]
AALT_g5101	19603.1	-2.84502	0.0402024	-70.7675	0	0	preferred_name=SUR2; eggnog=Belongs to the sterol desaturase family; PFAMs=FA_hydroxylase; nr=sphingosine hydroxylase [Alternaria alternata]
AALT_g10644	658.089	-2.84358	0.112101	-25.3663	5.94355e-142	9.37768e-141	eggnog=Condensation domain; PFAMs=AMP-binding,Condensation,PP-binding; nr=long-chain-fatty-acid-CoA ligase 1 [Alternaria alternata]
AALT_g439	213.462	-2.84002	0.162588	-17.4676	2.52822e-68	2.17846e-67	nr=hypothetical protein AALT_g439 [Alternaria alternata]
AALT_g580	8152.49	-2.83862	0.0424146	-66.9255	0	0	nr=hypothetical protein AALT_g580 [Alternaria alternata]
AALT_g11753	67.2543	-2.82873	0.275991	-10.2494	1.19133e-24	4.97365e-24	nr=hypothetical protein AALT_g11753 [Alternaria alternata]
AALT_g2000	96.6066	-2.82611	0.236823	-11.9334	7.92448e-33	4.00955e-32	eggnog=NAD(P)H-binding; PFAMs=NmrA; nr=NmrA-like family-like protein [Alternaria alternata]
AALT_g11211	168.164	-2.82478	0.182438	-15.4835	4.48169e-54	3.19755e-53	eggnog=Domain of unknown function (DUF3328); PFAMs=DUF3328; nr=tat pathway signal sequence [Alternaria alternata]
AALT_g1738	7.235	-2.81903	0.86101	-3.2741	0.00106	0.00184764	nr=hypothetical protein AALT_g1738 [Alternaria alternata]
AALT_g2267	724.367	-2.81595	0.0908205	-31.0057	4.51415e-211	1.0502e-209	eggnog=GMC oxidoreductase; PFAMs=GMC_oxred_C,GMC_oxred_N,NAD_binding_8; nr=alcohol oxidase [Alternaria alternata]
AALT_g4387	166.934	-2.81543	0.175301	-16.0605	4.82517e-58	3.65585e-57	eggnog=peroxidase; PFAMs=peroxidase; nr=heme peroxidase [Alternaria alternata]
AALT_g370	57.2083	-2.81139	0.308789	-9.10455	8.66252e-20	3.16443e-19	nr=hypothetical protein AALT_g370 [Alternaria alternata]
AALT_g7901	52.0619	-2.79755	0.311487	-8.98128	2.67626e-19	9.65748e-19	nr=hypothetical protein CC77DRAFT_1060509 [Alternaria alternata]
AALT_g10298	2099.43	-2.79634	0.0617937	-45.2529	0	0	nr=hypothetical protein AALT_g10298 [Alternaria alternata]
AALT_g5064	218.061	-2.79589	0.157482	-17.7537	1.61253e-70	1.42462e-69	nr=uncharacterized protein AALT_g5064 [Alternaria alternata]
AALT_g4635	23.8356	-2.79192	0.46839	-5.96068	2.5119e-09	6.24291e-09	nr=hypothetical protein AALT_g4635 [Alternaria alternata]
AALT_g4891	410.085	-2.78953	0.115189	-24.2171	1.47084e-129	2.11278e-128	eggnog=Methyltransferase FkbM domain; PFAMs=Methyltransf_22; nr=hypothetical protein CC77DRAFT_956875 [Alternaria alternata]
AALT_g7804	11.94	-2.78854	0.653263	-4.26864	1.96673e-05	3.9094e-05	nr=hypothetical protein AALT_g7804 [Alternaria alternata]
AALT_g7801	10.6325	-2.78736	0.683026	-4.0809	4.48624e-05	8.68057e-05	eggnog=integral membrane protein; nr=Integral membrane protein [Alternaria alternata]
AALT_g557	226.089	-2.78297	0.171127	-16.2626	1.81725e-59	1.41203e-58	eggnog=Transmembrane amino acid transporter protein; PFAMs=Aa_trans; nr=neutral amino acid transporter-like protein [Alternaria alternata]
AALT_g5292	49.1045	-2.77857	0.333966	-8.31991	8.80318e-17	2.92986e-16	eggnog=Glycoside hydrolase family 61 protein; PFAMs=CBM_1,Glyco_hydro_61; nr=hypothetical protein CC77DRAFT_504833 [Alternaria alternata]
AALT_g9314	23.6536	-2.77612	0.472176	-5.87942	4.11707e-09	1.01515e-08	eggnog=lysine 2,3-aminomutase activity; PFAMs=Fer4_14; nr=kama family protein [Alternaria alternata]
AALT_g5419	419.773	-2.77607	0.112315	-24.7168	7.06225e-135	1.06068e-133	nr=hypothetical protein AALT_g5419 [Alternaria alternata]
AALT_g4300	7.01804	-2.77275	0.83427	-3.32356	0.000888755	0.00156062	nr=hypothetical protein AALT_g4300 [Alternaria alternata]
AALT_g5412	10.4902	-2.76808	0.711684	-3.88948	0.000100459	0.000189649	eggnog=Glycoside hydrolase family 45 protein; PFAMs=CBM_1,Glyco_hydro_45; nr=putative endoglucanase type K [Alternaria arborescens]
AALT_g9884	145509	-2.76481	0.0501061	-55.1792	0	0	nr=hypothetical protein AA0111_g10535 [Alternaria arborescens]
AALT_g1666	405.07	-2.76342	0.115932	-23.8365	1.39939e-125	1.95568e-124	eggnog=Vacuolar protein sorting-associated protein 62; PFAMs=Vps62; nr=hypothetical protein CC77DRAFT_9314 [Alternaria alternata]
AALT_g594	277.859	-2.7629	0.147667	-18.7103	4.08299e-78	3.87557e-77	nr=uncharacterized protein AALT_g594 [Alternaria alternata]
AALT_g678	4480.24	-2.76272	0.0493441	-55.9889	0	0	preferred_name=CDC24; eggnog=CDC24 Calponin; PFAMs=CDC24,PB1,PH_10,RhoGEF; nr=hypothetical protein CC77DRAFT_935538 [Alternaria alternata]
AALT_g4926	11024.4	-2.76236	0.0423888	-65.1672	0	0	nr=hypothetical protein CC77DRAFT_1017574 [Alternaria alternata]
AALT_g5506	2287.59	-2.7617	0.0587656	-46.9952	0	0	nr=hypothetical protein AALT_g5506 [Alternaria alternata]
AALT_g2880	11197.8	-2.75804	0.0460638	-59.8744	0	0	eggnog=Life-span regulatory factor; PFAMs=Ecl1; nr=hypothetical protein CC77DRAFT_1006357 [Alternaria alternata]
AALT_g11293	699.719	-2.74809	0.0939303	-29.2567	3.68683e-188	7.76985e-187	eggnog=Belongs to the cytochrome P450 family; PFAMs=p450; nr=cytochrome P450 monooxygenase-like protein [Alternaria alternata]
AALT_g11246	71.5143	-2.74517	0.278293	-9.86429	5.94515e-23	2.36471e-22	eggnog=Glycoside hydrolase family 17 protein; PFAMs=Glyco_hydro_17; nr=GPI-anchored cell wall beta-1,3-endoglucanase EglC [Alternaria alternata]
AALT_g892	49.3238	-2.7435	0.320543	-8.55892	1.13931e-17	3.89902e-17	nr=hypothetical protein AALT_g892 [Alternaria alternata]
AALT_g11020	5.59703	-2.74309	0.944371	-2.90467	0.00367639	0.00605587	nr=hypothetical protein AALT_g11020 [Alternaria alternata]
AALT_g10239	20.6369	-2.74231	0.495303	-5.53663	3.08348e-08	7.26623e-08	eggnog=Sucrose transporter; PFAMs=MFS_2; nr=hypothetical protein AALT_g10239 [Alternaria alternata]
AALT_g503	1340.17	-2.74013	0.0698319	-39.239	0	0	preferred_name=OPT8; eggnog=OPT oligopeptide transporter protein; PFAMs=OPT; nr=oligopeptide transporter-like protein [Alternaria alternata]
AALT_g10459	112.924	-2.73898	0.217747	-12.5787	2.76621e-36	1.49254e-35	eggnog=Domain of unknown function (DUF1996); PFAMs=DUF1996; nr=oxidoreductase [Alternaria alternata]
AALT_g8715	12.7499	-2.73693	0.639487	-4.27988	1.86993e-05	3.72136e-05	eggnog=amine oxidase; PFAMs=Cu_amine_oxid,Cu_amine_oxidN2,Cu_amine_oxidN3; nr=primary-amine oxidase [Alternaria alternata]
AALT_g5663	92.8569	-2.73531	0.241593	-11.322	1.02142e-29	4.83605e-29	eggnog=Amidohydrolase family; PFAMs=Amidohydro_1; nr=amidohydrolase family protein [Alternaria alternata]
AALT_g156	37.4496	-2.73139	0.36994	-7.38334	1.54367e-13	4.595e-13	eggnog=Heterokaryon incompatibility protein (HET); PFAMs=HET; nr=HET-like protein [Alternaria alternata]
AALT_g147	88.2213	-2.72795	0.234942	-11.6112	3.61671e-31	1.77104e-30	nr=hypothetical protein AALT_g147 [Alternaria alternata]
AALT_g11182	5.53174	-2.7269	0.956605	-2.8506	0.00436364	0.00713148	eggnog=SnoaL-like domain; PFAMs=SnoaL_4; nr=Pea pathogenicity protein 2 [Alternaria alternata]
AALT_g3295	6.60759	-2.71991	0.871294	-3.12169	0.00179817	0.00306101	eggnog=Glycoside hydrolase family 61 protein; PFAMs=Glyco_hydro_61; nr=cel1 protein precursor [Alternaria alternata]
AALT_g4630	185.204	-2.71803	0.176753	-15.3775	2.31624e-53	1.6378e-52	eggnog=Belongs to the peptidase A1 family; PFAMs=Asp; nr=hypothetical protein AALT_g4630 [Alternaria alternata]
AALT_g3654	1691.99	-2.71161	0.0676084	-40.1076	0	0	preferred_name=HNM1; eggnog=Amino acid permease; PFAMs=AA_permease_2; nr=choline transport protein [Alternaria alternata]
AALT_g3718	228.793	-2.71146	0.153305	-17.6867	5.31124e-70	4.66108e-69	eggnog=Domain of unknown function (DUF4976); PFAMs=DUF4976,Sulfatase; nr=alkaline phosphatase-like protein [Alternaria alternata]
AALT_g3164	97.815	-2.70982	0.228243	-11.8725	1.64474e-32	8.26201e-32	eggnog=Belongs to the major facilitator superfamily. Sugar transporter (TC 2.A.1.1) family; PFAMs=Sugar_tr; nr=general substrate transporter [Alternaria alternata]
AALT_g9115	185.978	-2.69702	0.177305	-15.2112	2.97951e-52	2.08197e-51	preferred_name=DAL5; eggnog=Major Facilitator Superfamily; PFAMs=MFS_1; nr=membrane transporter [Alternaria alternata]
AALT_g10861	32286	-2.69524	0.0346373	-77.8132	0	0	eggnog=Glycosyltransferase family 4 protein; PFAMs=Glycos_transf_1; nr=trehalose phosphorylase [Alternaria alternata]
AALT_g8049	1433.39	-2.69483	0.0703059	-38.3301	0	0	eggnog=Possible catecholamine-binding domain present in a variety of eukaryotic proteins.; PFAMs=CDH-cyt,Cytochrom_B561; nr=CBD9-like protein [Alternaria alternata]
AALT_g6651	16.7102	-2.69094	0.54271	-4.95833	7.11004e-07	1.55418e-06	eggnog=NAD(P)H-binding; PFAMs=NmrA; nr=isoflavone reductase family protein-like protein CipA [Alternaria alternata]
AALT_g461	6.76693	-2.68564	0.858282	-3.12909	0.00175347	0.00298835	nr=hypothetical protein AALT_g461 [Alternaria alternata]
AALT_g854	2415.59	-2.68381	0.0616516	-43.532	0	0	eggnog=Transmembrane amino acid transporter protein; PFAMs=Aa_trans; nr=N amino acid transport system protein [Alternaria alternata]
AALT_g7133	12.2564	-2.68373	0.674981	-3.976	7.00828e-05	0.000133816	nr=hypothetical protein AALT_g7133 [Alternaria alternata]
AALT_g1898	15.579	-2.6837	0.55373	-4.84658	1.25609e-06	2.70138e-06	eggnog=Domain of unknown function (DUF3425); PFAMs=DUF3425; nr=uncharacterized protein AALT_g1898 [Alternaria alternata]
AALT_g7842	140.714	-2.68134	0.201809	-13.2865	2.77137e-40	1.60794e-39	nr=hypothetical protein AALT_g7842 [Alternaria alternata]
AALT_g5141	39.6898	-2.67882	0.35628	-7.51886	5.5255e-14	1.66947e-13	eggnog=Major Facilitator Superfamily; PFAMs=MFS_1; nr=allantoin permease [Alternaria alternata]
AALT_g3330	199.726	-2.6751	0.15748	-16.9869	1.02754e-64	8.50189e-64	eggnog=Cytochrome P450; PFAMs=p450; nr=cytochrome P450 67 [Alternaria alternata]
AALT_g6605	27.54	-2.67352	0.448482	-5.96125	2.50313e-09	6.22242e-09	nr=hypothetical protein AALT_g6605 [Alternaria alternata]
AALT_g4654	232.306	-2.66652	0.151317	-17.622	1.66974e-69	1.45673e-68	eggnog=Peptidase dimerisation domain; PFAMs=M20_dimer,Peptidase_M20; nr=amidase [Alternaria alternata]
AALT_g4060	155.564	-2.6617	0.181602	-14.6568	1.21829e-48	8.14367e-48	eggnog=Amidase; PFAMs=Amidase; nr=amidase family protein [Alternaria alternata]
AALT_g3230	31.401	-2.6587	0.389921	-6.81855	9.19621e-12	2.55355e-11	nr=integral membrane protein [Alternaria alternata]
AALT_g10401	59.5898	-2.65642	0.281701	-9.42992	4.10413e-21	1.54983e-20	eggnog=Major Facilitator Superfamily; PFAMs=MFS_1,TRI12; nr=MFS general substrate transporter [Alternaria alternata]
AALT_g10343	132.331	-2.6556	0.20174	-13.1635	1.4231e-39	8.16099e-39	eggnog=integral membrane protein; nr=hypothetical protein CC77DRAFT_560505 [Alternaria alternata]
AALT_g1861	175.497	-2.65519	0.167255	-15.8751	9.42706e-57	7.00389e-56	preferred_name=FGR2; eggnog=Sugar (and other) transporter; PFAMs=MFS_1,Sugar_tr; nr=membrane transporter [Alternaria alternata]
AALT_g7311	32.3327	-2.65459	0.396964	-6.68723	2.27431e-11	6.20479e-11	nr=hypothetical protein AALT_g7311 [Alternaria alternata]
AALT_g7215	69.4687	-2.65398	0.270306	-9.81844	9.37832e-23	3.70665e-22	eggnog=Major Facilitator Superfamily; PFAMs=MFS_1; nr=MFS general substrate transporter [Alternaria alternata]
AALT_g10779	393.028	-2.65397	0.114867	-23.1048	4.1416e-118	5.51516e-117	nr=hypothetical protein AALT_g10779 [Alternaria alternata]
AALT_g4486	196.312	-2.65354	0.170789	-15.5369	1.95064e-54	1.3976e-53	eggnog=Heterokaryon incompatibility protein (HET); PFAMs=HET; nr=HET-like protein [Alternaria alternata]
AALT_g1458	16.0957	-2.65338	0.544149	-4.8762	1.08147e-06	2.33601e-06	eggnog=Permease for cytosine/purines, uracil, thiamine, allantoin; PFAMs=Transp_cyt_pur; nr=allantoin transport [Alternaria alternata]
AALT_g6686	17.3429	-2.65039	0.530239	-4.99848	5.77838e-07	1.27129e-06	eggnog=Domain of unknown function (DUF1768); PFAMs=DUF1768; nr=DUF1768-domain-containing protein [Alternaria alternata]
AALT_g8077	5895.69	-2.64967	0.0453785	-58.3904	0	0	preferred_name=GDH3; eggnog=Belongs to the Glu Leu Phe Val dehydrogenases family; PFAMs=ELFV_dehydrog,ELFV_dehydrog_N; nr=Aldo/keto reductase [Alternaria alternata]
AALT_g2190	366.051	-2.64532	0.120934	-21.874	4.59458e-106	5.55705e-105	preferred_name=aglB; eggnog=Melibiase; PFAMs=CBM_1,Melibiase_2; nr=alpha-galactosidase precursor [Alternaria alternata]
AALT_g11507	188.688	-2.64204	0.164028	-16.1073	2.26764e-58	1.72582e-57	eggnog=Protein of unknown function (DUF3431); PFAMs=DUF3431; nr=Mitochondrial carrier protein-like protein [Alternaria alternata]
AALT_g8867	2504.21	-2.6419	0.0567271	-46.572	0	0	eggnog=Protein of unknown function (DUF1295); PFAMs=DUF1295; nr=DUF1295-like protein [Alternaria alternata]
AALT_g8915	5173.77	-2.63978	0.0454815	-58.0408	0	0	preferred_name=SGA1; eggnog=Glycoside hydrolase family 15 protein; PFAMs=Glyco_hydro_15; nr=glucoamylase I precursor [Alternaria alternata]
AALT_g3218	1435.48	-2.63885	0.0684078	-38.5753	0	0	eggnog=Fungal specific transcription factor domain; PFAMs=Fungal_trans_2,Zn_clus; nr=rta1-like protein [Alternaria alternata]
AALT_g47	916.883	-2.63783	0.0793328	-33.2502	2.0305e-242	5.57682e-241	nr=hypothetical protein AALT_g47 [Alternaria alternata]
AALT_g5248	980.918	-2.6375	0.077672	-33.9569	9.6467e-253	2.81917e-251	eggnog=L-lysine 6-monooxygenase (NADPH-requiring); PFAMs=FMO-like,Pyr_redox_2; nr=cyclopentanone 1,2-monooxygenase [Alternaria alternata]
AALT_g8599	71.9787	-2.63626	0.256578	-10.2747	9.16295e-25	3.83351e-24	nr=hypothetical protein AALT_g8599 [Alternaria alternata]
AALT_g2281	11.6899	-2.63574	0.669948	-3.93424	8.34601e-05	0.000158517	nr=hypothetical protein AALT_g2281 [Alternaria alternata]
AALT_g2720	83.8297	-2.62695	0.245644	-10.6941	1.08419e-26	4.77678e-26	eggnog=Enoyl-(Acyl carrier protein) reductase; PFAMs=adh_short,adh_short_C2; nr=vitamin h transporter [Alternaria alternata]
AALT_g570	11047.7	-2.61934	0.0490011	-53.4547	0	0	nr=hypothetical protein AALT_g570 [Alternaria alternata]
AALT_g5077	2114.73	-2.61412	0.0610734	-42.8029	0	0	nr=von willebrand factor [Alternaria alternata]
AALT_g3411	234.047	-2.61142	0.145833	-17.9069	1.04094e-71	9.32135e-71	eggnog=His Kinase A (phosphoacceptor) domain; PFAMs=HATPase_c,HisKA,PAS_8,PAS_9,Response_reg; nr=histidine kinase hhk19p [Alternaria alternata]
AALT_g1248	1921.92	-2.61081	0.0608391	-42.9134	0	0	nr=macro-like protein 1 [Alternaria alternata]
AALT_g7847	51.7508	-2.60836	0.310975	-8.38768	4.95849e-17	1.66617e-16	nr=hypothetical protein AALT_g7847 [Alternaria alternata]
AALT_g9087	48.3588	-2.60828	0.32059	-8.13589	4.08935e-16	1.3348e-15	nr=hypothetical protein AALT_g9087 [Alternaria alternata]
AALT_g7198	18.8649	-2.60719	0.51445	-5.06792	4.02183e-07	8.94619e-07	eggnog=AAA domain; PFAMs=AAA_11,AAA_12; nr=NFX1-type zinc finger-containing protein 1 [Alternaria alternata]
AALT_g7521	83.506	-2.60622	0.496519	-5.24899	1.52936e-07	3.47356e-07	eggnog=Glycoside hydrolase family 10 protein; PFAMs=Glyco_hydro_10; nr=glycoside hydrolase [Alternaria alternata]
AALT_g11879	234.848	-2.60615	0.143502	-18.1611	1.04894e-73	9.55155e-73	eggnog=Unsaturated glucuronyl hydrolase; PFAMs=Glyco_hydro_88; nr=Six-hairpin glycosidase [Alternaria alternata]
AALT_g2713	7.25469	-2.60547	0.822427	-3.16802	0.0015348	0.00263233	nr=hypothetical protein AALT_g2713 [Alternaria alternata]
AALT_g4291	120.047	-2.60248	0.20021	-12.9988	1.24318e-38	7.00395e-38	nr=hypothetical protein AALT_g4291 [Alternaria alternata]
AALT_g5959	103.083	-2.60132	0.214332	-12.1369	6.73504e-34	3.47289e-33	nr=hypothetical protein AALT_g5959 [Alternaria alternata]
AALT_g12036	7.40201	-2.60031	0.814151	-3.19389	0.00140368	0.00241687	eggnog=phosphatidylglycerol acyl-chain remodeling; nr=hypothetical protein AALT_g12036 [Alternaria alternata]
AALT_g190	70079.4	-2.59932	0.0353024	-73.6302	0	0	preferred_name=SCS7; eggnog=Ceramide hydroxylase involved in the alpha-hydroxylation of sphingolipid-associated very long chain fatty acids. Hydroxylates the very long chain fatty acid of ceramides at C2 and C3; PFAMs=Cyt-b5,FA_hydroxylase; nr=inositolphosphorylceramide-B C-26 hydroxylase [Pyrenophora seminiperda CCB06]
AALT_g2571	24.1458	-2.59891	0.438743	-5.92354	3.15079e-09	7.79974e-09	eggnog=Heterokaryon incompatibility protein (HET); PFAMs=HET; nr=HET-like protein [Alternaria alternata]
AALT_g11457	17.6704	-2.59866	0.519062	-5.00645	5.54432e-07	1.22115e-06	eggnog=Heterokaryon incompatibility protein (HET); PFAMs=HET,Pkinase; nr=HET-like protein [Alternaria alternata]
AALT_g4124	186.225	-2.59403	0.17946	-14.4547	2.34265e-47	1.53312e-46	nr=hypothetical protein AALT_g4124 [Alternaria alternata]
AALT_g9592	2016.03	-2.58797	0.0615449	-42.0502	0	0	preferred_name=FTR1; eggnog=Iron permease FTR1 family; PFAMs=FTR1; nr=plasma membrane iron permease [Alternaria alternata]
AALT_g918	280.106	-2.58351	0.135197	-19.1093	2.11481e-81	2.07202e-80	eggnog=Common central domain of tyrosinase; PFAMs=Tyrosinase; nr=hypothetical protein AA0111_g10026 [Alternaria arborescens]
AALT_g1264	208.623	-2.57828	0.156365	-16.4888	4.4128e-61	3.5022e-60	eggnog=Transferrin receptor-like dimerisation domain; PFAMs=PA,Peptidase_M28,TFR_dimer; nr=N-acetylated-alpha-linked acidic dipeptidase 2 [Alternaria alternata]
AALT_g9883	23825	-2.57737	0.0355897	-72.4189	0	0	eggnog=helix loop helix domain; PFAMs=HLH; nr=hypothetical protein CC77DRAFT_999590 [Alternaria alternata]
AALT_g200	622.984	-2.57694	0.0944499	-27.2837	6.62599e-164	1.20764e-162	eggnog=Long-chain-alcohol oxidase; PFAMs=GMC_oxred_C,GMC_oxred_N; nr=long-chain fatty alcohol dehydrogenase [Alternaria alternata]
AALT_g8829	84478.7	-2.57665	0.0385953	-66.7608	0	0	nr=hypothetical protein AA0111_g6665 [Alternaria arborescens]
AALT_g7955	912.129	-2.57433	0.0804912	-31.9827	1.89635e-224	4.76699e-223	eggnog=microtubule binding; PFAMs=PseudoU_synth_2; nr=hypothetical protein AALT_g7955 [Alternaria alternata]
AALT_g10441	17.3998	-2.57353	0.516303	-4.98454	6.21098e-07	1.36393e-06	nr=hypothetical protein AALT_g10441 [Alternaria alternata]
AALT_g7197	1165.86	-2.57319	0.080847	-31.8279	2.66446e-222	6.59997e-221	nr=sas10 utp3 family protein [Alternaria alternata]
AALT_g5335	360.909	-2.57281	0.11852	-21.7077	1.73515e-104	2.0691e-103	eggnog=FAD binding domain; PFAMs=FAD_binding_3; nr=FAD/NAD(P)-binding protein [Alternaria alternata]
AALT_g8786	62.5114	-2.56506	0.282687	-9.07387	1.14862e-19	4.1792e-19	eggnog=Belongs to the oxygen-dependent FAD-linked oxidoreductase family; PFAMs=BBE,FAD_binding_4; nr=FAD binding-like protein [Alternaria alternata]
AALT_g10683	81.35	-2.5643	0.242404	-10.5786	3.74368e-26	1.62349e-25	nr=hypothetical protein AA0117_g4925 [Alternaria alternata]
AALT_g1426	16414.2	-2.56249	0.037537	-68.2656	0	0	eggnog=Acetate kinase; PFAMs=Acetate_kinase; nr=acetate kinase [Alternaria alternata]
AALT_g10320	23.7989	-2.56234	0.458965	-5.58286	2.366e-08	5.61338e-08	eggnog=Fungal specific transcription factor domain; PFAMs=Fungal_trans,Zn_clus; nr=uncharacterized protein AALT_g10320 [Alternaria alternata]
AALT_g3919	103.67	-2.56187	0.226484	-11.3115	1.15133e-29	5.44461e-29	eggnog=FAD dependent oxidoreductase; PFAMs=DAO; nr=nucleotide-binding-like protein [Alternaria alternata]
AALT_g135	202.775	-2.55933	0.163291	-15.6735	2.29672e-55	1.67387e-54	eggnog=Myb-like DNA-binding domain; PFAMs=Myb_DNA-bind_6,Myb_DNA-binding; nr=myb DNA-binding-like protein [Alternaria alternata]
AALT_g2110	68.1311	-2.55389	0.267687	-9.54057	1.42047e-21	5.42275e-21	eggnog=Amino acid transporter; PFAMs=SDF; nr=Sodium:dicarboxylate symporter [Alternaria alternata]
AALT_g1038	42.7304	-2.54975	0.332646	-7.66507	1.78733e-14	5.48826e-14	nr=hypothetical protein AALT_g1038 [Alternaria alternata]
AALT_g11487	77.3518	-2.54276	0.246216	-10.3274	5.29825e-25	2.22842e-24	eggnog=Blastomyces yeast-phase-specific protein; PFAMs=Bys1; nr=putative BYS1 domain protein [Alternaria alternata]
AALT_g2616	101.247	-2.54169	0.218419	-11.6367	2.68069e-31	1.31813e-30	nr=hypothetical protein CC77DRAFT_179358 [Alternaria alternata]
AALT_g11456	30.4582	-2.53695	0.397383	-6.38416	1.72343e-10	4.51701e-10	nr=hypothetical protein AALT_g11456 [Alternaria alternata]
AALT_g10363	15.1932	-2.53545	0.5704	-4.44504	8.78767e-06	1.78507e-05	eggnog=Polyprenyl synthetase; PFAMs=polyprenyl_synt; nr=terpenoid synthase [Alternaria alternata]
AALT_g10579	3191.98	-2.5334	0.0525739	-48.1873	0	0	eggnog=Sterile alpha motif.; PFAMs=HMG_box,SAM_1; nr=high mobility group hmg1 hmg2 [Alternaria alternata]
AALT_g10366	41.5831	-2.53095	0.345209	-7.33166	2.27326e-13	6.71118e-13	eggnog=Belongs to the cytochrome P450 family; PFAMs=p450; nr=cytochrome P450 [Alternaria alternata]
AALT_g6381	103.448	-2.52675	0.212204	-11.9072	1.08559e-32	5.47874e-32	eggnog=Permease for cytosine/purines, uracil, thiamine, allantoin; PFAMs=Transp_cyt_pur; nr=NCS1 nucleoside transporter family [Alternaria alternata]
AALT_g8624	1849.61	-2.5264	0.0660115	-38.2721	0	0	eggnog=Etoposide-induced protein 2.4 (EI24); PFAMs=EI24; nr=formamidase FmdS [Alternaria alternata]
AALT_g2512	111.204	-2.52629	0.22077	-11.4431	2.54602e-30	1.21956e-29	eggnog=Alpha/beta hydrolase of unknown function (DUF1100); PFAMs=DUF1100; nr=alpha/beta-hydrolase [Alternaria alternata]
AALT_g8359	129.173	-2.52614	0.197874	-12.7664	2.52631e-37	1.38771e-36	nr=integral membrane protein [Alternaria alternata]
AALT_g1072	98.3796	-2.52498	0.229855	-10.9851	4.50819e-28	2.05571e-27	eggnog=fungal specific transcription factor; PFAMs=Fungal_trans,Zn_clus; nr=hypothetical protein AALT_g1072 [Alternaria alternata]
AALT_g5408	1090.57	-2.52345	0.0727811	-34.6718	2.09681e-263	6.4286e-262	nr=hypothetical protein AALT_g5408 [Alternaria alternata]
AALT_g10850	33.3791	-2.52052	0.384117	-6.56185	5.31442e-11	1.42531e-10	eggnog=Belongs to the glycosyl hydrolase 5 (cellulase A) family; PFAMs=Cellulase; nr=glucan 1,3-beta-glucosidase precursor [Alternaria alternata]
AALT_g8351	11.9692	-2.51935	0.624076	-4.03692	5.41564e-05	0.00010416	eggnog=His Kinase A (phosphoacceptor) domain; PFAMs=HATPase_c,HisKA,PAS_4,PAS_8,Response_reg; nr=aerobic respiration control sensor protein arcb [Alternaria alternata]
AALT_g4235	41.8695	-2.51811	0.329313	-7.64657	2.06415e-14	6.32357e-14	eggnog=Domain of unknown function (DUF3328); PFAMs=DUF3328; nr=hypothetical protein CC77DRAFT_156145 [Alternaria alternata]
AALT_g6915	1075.83	-2.51781	0.0764426	-32.9373	6.43084e-238	1.73414e-236	preferred_name=TOS9; eggnog=Gti1/Pac2 family; PFAMs=Gti1_Pac2; nr=camp independent regulatory protein [Alternaria alternata]
AALT_g2289	108.492	-2.51599	0.214353	-11.7376	8.17669e-32	4.05757e-31	nr=hypothetical protein AALT_g2289 [Alternaria alternata]
AALT_g10661	28.2901	-2.51525	0.409654	-6.13993	8.2556e-10	2.0939e-09	eggnog=Glycoside hydrolase family 61 protein; PFAMs=Glyco_hydro_61; nr=glycoside hydrolase [Alternaria alternata]
AALT_g10127	82.9587	-2.51467	0.25177	-9.98798	1.72057e-23	6.93194e-23	nr=hypothetical protein AALT_g10127 [Alternaria alternata]
AALT_g6355	7.80861	-2.51376	0.797593	-3.15168	0.00162332	0.00277852	nr=asparagine synthetase [Alternaria alternata]
AALT_g4502	270.652	-2.51009	0.134442	-18.6704	8.61612e-78	8.15234e-77	eggnog=Amino acid permease; PFAMs=AA_permease_2; nr=polyamine transporter TPO5 [Alternaria alternata]
AALT_g4745	223.631	-2.50964	0.156385	-16.0479	5.91517e-58	4.47599e-57	nr=hypothetical protein AALT_g4745 [Alternaria alternata]
AALT_g5339	83.0283	-2.50945	0.244368	-10.2691	9.70644e-25	4.05946e-24	eggnog=Nucleotide-sugar transporter; PFAMs=MFS_1; nr=Major facilitator-type transporter [Alternaria tenuissima]
AALT_g2290	2147.22	-2.50747	0.0603188	-41.5703	0	0	preferred_name=DIP5; eggnog=Amino acid permease; PFAMs=AA_permease; nr=Dicarboxylic amino acid permease [Alternaria tenuissima]
AALT_g3920	265.117	-2.50008	0.137741	-18.1506	1.27084e-73	1.15456e-72	preferred_name=PUT1; eggnog=Converts proline to delta-1-pyrroline-5-carboxylate; PFAMs=P5CR_dimer,Pro_dh; nr=hypothetical protein AALT_g3920 [Alternaria alternata]
AALT_g9923	27.1836	-2.49764	0.435278	-5.73803	9.57853e-09	2.32364e-08	eggnog=Glycosyl hydrolase family 61; PFAMs=Glyco_hydro_61; nr=glycoside hydrolase [Alternaria alternata]
AALT_g193	629.276	-2.49467	0.0951529	-26.2175	1.67997e-151	2.84349e-150	eggnog=Fungal specific transcription factor domain; PFAMs=Fungal_trans,Zn_clus; nr=hypothetical protein CC77DRAFT_204110 [Alternaria alternata]
AALT_g1334	39.2181	-2.4929	0.346374	-7.19715	6.14841e-13	1.78714e-12	preferred_name=xlnA; eggnog=Belongs to the glycosyl hydrolase 11 (cellulase G) family; PFAMs=Glyco_hydro_11; nr=concanavalin A-like lectin/glucanase [Alternaria alternata]
AALT_g4496	32.5461	-2.49157	0.383109	-6.50355	7.84457e-11	2.09073e-10	nr=hypothetical protein AALT_g4496 [Alternaria alternata]
AALT_g9222	31.5982	-2.48867	0.378145	-6.58125	4.66522e-11	1.25631e-10	nr=hypothetical protein AALT_g9222 [Alternaria alternata]
AALT_g10388	59.4877	-2.47994	0.2762	-8.97877	2.73816e-19	9.87784e-19	eggnog=GDSL-like Lipase/Acylhydrolase family; PFAMs=Lipase_GDSL_2; nr=SGNH hydrolase [Alternaria alternata]
AALT_g10598	1663.91	-2.47538	0.0630921	-39.2344	0	0	eggnog=GAL4-like Zn(II)2Cys6 (or C6 zinc) binuclear cluster DNA-binding domain; PFAMs=Zn_clus; nr=hypothetical protein CC77DRAFT_934132 [Alternaria alternata]
AALT_g8874	289.918	-2.47503	0.130271	-18.999	1.7378e-80	1.68318e-79	eggnog=Belongs to the sterol desaturase family; PFAMs=FA_hydroxylase; nr=hypothetical protein CC77DRAFT_1020715 [Alternaria alternata]
AALT_g4440	123.782	-2.47462	0.196174	-12.6144	1.759e-36	9.51689e-36	eggnog=Protein of unknown function (DUF3129); PFAMs=DUF3129; nr=cell surface protein [Alternaria alternata]
AALT_g11681	249.598	-2.47429	0.13969	-17.7128	3.34283e-70	2.93798e-69	PFAMs=BTB; nr=hypothetical protein AALT_g11681 [Alternaria alternata]
AALT_g6703	42.7032	-2.46877	0.341178	-7.23602	4.62053e-13	1.35064e-12	preferred_name=AZF1; eggnog=Zinc finger, C2H2 type; PFAMs=zf-C2H2; nr=zinc finger protein OZF [Alternaria sp. MG1]
AALT_g1567	15.5843	-2.46673	0.538703	-4.57902	4.6717e-06	9.6753e-06	eggnog=FAD binding domain; PFAMs=FAD_binding_2,FAD_binding_3; nr=FAD/NAD(P)-binding-like protein [Alternaria alternata]
AALT_g5662	138.283	-2.46641	0.183577	-13.4353	3.75384e-41	2.20383e-40	eggnog=Permease family; PFAMs=Xan_ur_permease; nr=purine permease [Alternaria alternata]
AALT_g4640	15.6213	-2.46279	0.548802	-4.48757	7.20411e-06	1.47171e-05	eggnog=Amb_all; PFAMs=CBM_1,Pec_lyase_C; nr=endoglucanase-like protein II [Alternaria alternata]
AALT_g10220	409.911	-2.46216	0.120615	-20.4134	1.27139e-92	1.3664e-91	nr=hypothetical protein CC77DRAFT_1064439 [Alternaria alternata]
AALT_g10496	104.582	-2.45731	0.213454	-11.5122	1.14553e-30	5.52731e-30	eggnog=SET (Su(var)3-9, Enhancer-of-zeste, Trithorax) domain; PFAMs=SET,zf-MYND; nr=SET-like protein [Alternaria alternata]
AALT_g1911	413.348	-2.45647	0.113437	-21.655	5.45362e-104	6.4578e-103	PFAMs=Ank_2,Ank_4,Helo_like_N; nr=uncharacterized protein AALT_g1911 [Alternaria alternata]
AALT_g3934	823.132	-2.45315	0.0883844	-27.7555	1.4973e-169	2.7977e-168	eggnog=FAD-binding domain; PFAMs=FAD_binding_8,Ferric_reduct,NAD_binding_6; nr=hypothetical protein AA0111_g3271 [Alternaria arborescens]
AALT_g2687	434.516	-2.45206	0.10863	-22.5726	8.04923e-113	1.03136e-111	eggnog=Alcohol dehydrogenase GroES-like domain; PFAMs=ADH_N,ADH_zinc_N; nr=NAD(P)-binding protein [Alternaria alternata]
AALT_g3426	63.8795	-2.45203	0.269836	-9.08712	1.01696e-19	3.70586e-19	eggnog=chitin catabolic process; PFAMs=Glyco_hydro_18; nr=hypothetical protein AALT_g3426 [Alternaria alternata]
AALT_g1050	29.1042	-2.45125	0.424809	-5.77024	7.91587e-09	1.92581e-08	nr=uncharacterized protein AALT_g1050 [Alternaria alternata]
AALT_g11321	32.5171	-2.45057	0.397913	-6.15857	7.34029e-10	1.86733e-09	eggnog=GPR1/FUN34/yaaH family; PFAMs=Grp1_Fun34_YaaH; nr=plasma membrane ammonium transporter [Alternaria alternata]
AALT_g8251	313.312	-2.45031	0.123302	-19.8724	7.05927e-88	7.27068e-87	nr=hypothetical protein AALT_g8251 [Alternaria alternata]
AALT_g9113	267.4	-2.44921	0.138198	-17.7224	2.81523e-70	2.48347e-69	eggnog=Belongs to the major facilitator superfamily. Sugar transporter (TC 2.A.1.1) family; PFAMs=Sugar_tr; nr=maltose permease MAL61 [Alternaria alternata]
AALT_g1908	13.3932	-2.44763	0.573098	-4.27088	1.94702e-05	3.87088e-05	nr=heterokaryon incompatibility [Alternaria alternata]
AALT_g5980	6.76487	-2.44558	0.807481	-3.02866	0.00245644	0.00411953	nr=hypothetical protein AA0111_g248 [Alternaria arborescens]
AALT_g11322	146.266	-2.44415	0.186817	-13.0831	4.11178e-39	2.33315e-38	eggnog=Lytic polysaccharide mono-oxygenase, cellulose-degrading; PFAMs=LPMO_10; nr=chitin binding protein [Alternaria alternata]
AALT_g4313	113.523	-2.44205	0.20325	-12.015	2.96291e-33	1.51139e-32	nr=hypothetical protein AALT_g4313 [Alternaria alternata]
AALT_g9691	2465.61	-2.4412	0.0565405	-43.1761	0	0	eggnog=Acetyltransferase (GNAT) domain; PFAMs=Acetyltransf_1,Acetyltransf_10,Acetyltransf_7,Acetyltransf_9; nr=hypothetical protein CC77DRAFT_1063792 [Alternaria alternata]
AALT_g10627	452.023	-2.44074	0.108233	-22.5507	1.3228e-112	1.68946e-111	eggnog=Gamma-glutamyltranspeptidase; PFAMs=G_glu_transpept; nr=gamma-glutamyltranspeptidase-like protein [Alternaria alternata]
AALT_g2141	426.34	-2.43765	0.108884	-22.3876	5.19983e-111	6.54947e-110	nr=hypothetical protein AALT_g2141 [Alternaria alternata]
AALT_g3441	389.548	-2.43553	0.120293	-20.2468	3.79351e-91	4.02234e-90	nr=hypothetical protein CC77DRAFT_584409 [Alternaria alternata]
AALT_g6581	165.677	-2.43415	0.170211	-14.3007	2.16497e-46	1.39986e-45	eggnog=Homeodomain; PFAMs=Homeobox; nr=homeobox-like protein [Alternaria alternata]
AALT_g9508	124.867	-2.43264	0.200538	-12.1306	7.27341e-34	3.74724e-33	eggnog=glycoside hydrolase family 62 protein; PFAMs=Glyco_hydro_62; nr=Glyco-hydro-62 domain containing protein [Pyrenophora tritici-repentis]
AALT_g3921	35.182	-2.43081	0.357957	-6.79079	1.11524e-11	3.08157e-11	eggnog=Pyrroline-5-carboxylate reductase dimerisation; PFAMs=F420_oxidored,P5CR_dimer; nr=FAD-linked oxidoreductase [Alternaria alternata]
AALT_g3145	392.523	-2.42899	0.113039	-21.4881	2.0123e-102	2.34999e-101	eggnog=c6 transcription factor; PFAMs=Zn_clus; nr=C6 transcription factor AlcR [Alternaria alternata]
AALT_g11283	47.108	-2.42478	0.317217	-7.64394	2.10672e-14	6.45232e-14	eggnog=nitrate assimilation regulatory protein nira; PFAMs=Fungal_trans,Zn_clus; nr=Xylanolytic transcriptional activator xlnR [Alternaria alternata]
AALT_g5966	280.359	-2.42352	0.13509	-17.9401	5.73635e-72	5.14839e-71	eggnog=Belongs to the major facilitator superfamily. Sugar transporter (TC 2.A.1.1) family; PFAMs=Sugar_tr; nr=lactose permease [Alternaria alternata]
AALT_g9295	138.741	-2.42081	0.191628	-12.6329	1.39132e-36	7.55515e-36	eggnog=Catalyzes the hydrolysis of cutin, a polyester that forms the structure of plant cuticle; PFAMs=Cutinase; nr=cutinase-domain-containing protein [Alternaria alternata]
AALT_g1131	1549	-2.41692	0.0650038	-37.1813	1.36958e-302	5.24194e-301	eggnog=Cryptococcal mannosyltransferase 1; PFAMs=CAP59_mtransfer; nr=glycosyltransferase family 69 protein [Alternaria alternata]
AALT_g275	367.185	-2.41368	0.119076	-20.2701	2.35963e-91	2.5042e-90	eggnog=Pyridoxamine 5'-phosphate oxidase; PFAMs=NAD_binding_1,Putative_PNPOx; nr=hypothetical protein AALT_g275 [Alternaria alternata]
AALT_g6445	17.8256	-2.41352	0.494912	-4.87668	1.07888e-06	2.33084e-06	nr=hypothetical protein AALT_g6445 [Alternaria alternata]
AALT_g7455	805.896	-2.41209	0.0831802	-28.9984	6.89314e-185	1.42238e-183	eggnog=FMN-dependent dehydrogenase; PFAMs=FMN_dh; nr=FMN-dependent alpha-hydroxy acid dehydrogenase [Alternaria alternata]
AALT_g4135	12.2229	-2.41011	0.619089	-3.89299	9.90172e-05	0.000187046	nr=hypothetical protein AALT_g4135 [Alternaria alternata]
AALT_g11323	137.188	-2.40979	0.191588	-12.578	2.79035e-36	1.50489e-35	nr=hypothetical protein AALT_g11323 [Alternaria alternata]
AALT_g6144	1362.98	-2.40683	0.067639	-35.5835	2.52516e-277	8.32251e-276	eggnog=FAD binding domain; PFAMs=FAD_binding_2,FAD_binding_3; nr=FAD/NAD(P)-binding domain-containing protein [Alternaria alternata]
AALT_g9460	63.1842	-2.40567	0.277143	-8.68024	3.94949e-18	1.37421e-17	eggnog=Taurine catabolism dioxygenase TauD, TfdA family; PFAMs=TauD; nr=hypothetical protein AA0111_g6186 [Alternaria arborescens]
AALT_g8730	397.974	-2.40362	0.111002	-21.6539	5.58646e-104	6.60851e-103	nr=hypothetical protein AALT_g8730 [Alternaria alternata]
AALT_g10460	41.725	-2.40162	0.330457	-7.26756	3.6603e-13	1.07419e-12	eggnog=Heterokaryon incompatibility protein (HET); PFAMs=HET; nr=hypothetical protein AALT_g10460 [Alternaria alternata]
AALT_g6291	238.298	-2.39905	0.140001	-17.1359	8.00727e-66	6.71423e-65	eggnog=Lactonase, 7-bladed beta-propeller; PFAMs=Lactonase; nr=putative isomerase YbhE [Alternaria alternata]
AALT_g1758	639.517	-2.39592	0.0903214	-26.5266	4.78297e-155	8.23656e-154	preferred_name=MET1; eggnog=Belongs to the precorrin methyltransferase family; PFAMs=NAD_binding_7,Sirohm_synth_C,Sirohm_synth_M,TP_methylase; nr=Uroporphyrinogen-III [Alternaria tenuissima]
AALT_g9052	285505	-2.39487	0.034559	-69.2978	0	0	eggnog=D-xylulose 5-phosphate/D-fructose 6-phosphate phosphoketolase; PFAMs=XFP,XFP_C,XFP_N; nr=D-xylulose 5-phosphate/D-fructose 6-phosphate phosphoketolase [Alternaria alternata]
AALT_g699	30.0852	-2.39397	0.399516	-5.99217	2.07061e-09	5.15698e-09	eggnog=Belongs to the peptidase S1 family; PFAMs=Trypsin; nr=trypsin-domain-containing protein [Alternaria alternata]
AALT_g3639	2210.24	-2.39344	0.0572194	-41.8292	0	0	eggnog=Domain of unknown function (DUF1996); PFAMs=DUF1996,WSC; nr=WSC-like protein [Alternaria alternata]
AALT_g8663	69940.9	-2.38778	0.0394826	-60.4766	0	0	eggnog=prohibitin homologues; PFAMs=Band_7; nr=stomatin family protein-like protein [Alternaria alternata]
AALT_g1850	35.8158	-2.38565	0.353443	-6.74973	1.48121e-11	4.07478e-11	eggnog=Fungal trichothecene efflux pump (TRI12); PFAMs=TRI12; nr=putative siderophore iron transporter [Alternaria alternata]
AALT_g216	12.0951	-2.38534	0.61364	-3.88719	0.00010141	0.000191353	nr=hypothetical protein CC77DRAFT_1063291 [Alternaria alternata]
AALT_g10754	1295.67	-2.38493	0.070188	-33.9791	4.52824e-253	1.32661e-251	nr=hypothetical protein CC77DRAFT_573672 [Alternaria alternata]
AALT_g6962	596.902	-2.38262	0.0947198	-25.1544	1.26506e-139	1.96981e-138	nr=hypothetical protein AALT_g6962 [Alternaria alternata]
AALT_g6235	137.357	-2.38098	0.196896	-12.0926	1.15612e-33	5.94085e-33	eggnog=Glycoside hydrolase family 28 protein; PFAMs=Glyco_hydro_28,Pectinesterase; nr=putative endopolygalacturonase D [Alternaria tenuissima]
AALT_g1039	4075.53	-2.37714	0.0518396	-45.8558	0	0	preferred_name=ATG3; eggnog=Autophagy-related protein 3; PFAMs=Autophagy_C,Autophagy_N,Autophagy_act_C; nr=Autophagy-related protein 3 [Alternaria tenuissima]
AALT_g6460	16.6437	-2.37587	0.529889	-4.48372	7.33522e-06	1.49669e-05	nr=hypothetical protein AALT_g6460 [Alternaria alternata]
AALT_g10483	23.2662	-2.37313	0.453705	-5.23055	1.6901e-07	3.8291e-07	eggnog=Belongs to the glycosyl hydrolase family 6; PFAMs=Glyco_hydro_6; nr=cellulase [Alternaria alternata]
AALT_g1930	91.1703	-2.37019	0.225039	-10.5324	6.12785e-26	2.64774e-25	eggnog=Mycolic acid cyclopropane synthetase; PFAMs=Methyltransf_25; nr=sterol 24-C-methyltransferase-like [Alternaria alternata]
AALT_g1589	169.691	-2.36992	0.170589	-13.8925	7.03105e-44	4.34045e-43	preferred_name=srs2; eggnog=UvrD-like helicase C-terminal domain; PFAMs=UvrD-helicase,UvrD_C; nr=ATP-depentend DNA helicase [Alternaria alternata]
AALT_g9882	6143.14	-2.36922	0.0434449	-54.5338	0	0	eggnog=RING-like zinc finger; PFAMs=zf-RING_2; nr=Zinc finger, RING/FYVE/PHD-type [Alternaria alternata]
AALT_g11029	4941.63	-2.36918	0.062194	-38.0935	0	0	nr=hypothetical protein AALT_g11029 [Alternaria alternata]
AALT_g2042	24.6244	-2.36889	0.437349	-5.41648	6.07822e-08	1.4138e-07	eggnog=HRDC domain; PFAMs=DNA_pol_A_exo1,HRDC; nr=3-5 exonuclease helicase [Alternaria alternata]
AALT_g11926	453.797	-2.36868	0.121102	-19.5594	3.43393e-85	3.48832e-84	eggnog=DDE superfamily endonuclease; PFAMs=DDE_3,HTH_Tnp_Tc3_2; nr=HMG box protein [Alternaria alternata]
AALT_g2964	526.406	-2.36797	0.103959	-22.7778	7.60401e-115	9.90358e-114	eggnog=cellulose binding; PFAMs=CBM_1,Glyco_hydro_61; nr=endoglucanase B [Alternaria sp. MG1]
AALT_g7119	51.4579	-2.36742	0.308682	-7.66944	1.72755e-14	5.30883e-14	preferred_name=ARR3; eggnog=Sodium Bile acid symporter family; PFAMs=SBF; nr=c6 zinc finger-like protein [Alternaria alternata]
AALT_g5653	625.911	-2.36697	0.0942385	-25.1168	3.25668e-139	5.04445e-138	nr=hypothetical protein AALT_g5653 [Alternaria alternata]
AALT_g1477	6.33342	-2.36512	0.836518	-2.82734	0.00469364	0.00763295	nr=hypothetical protein AALT_g1477 [Alternaria alternata]
AALT_g1544	196.753	-2.36429	0.155716	-15.1834	4.5561e-52	3.17989e-51	nr=hypothetical protein AALT_g1544 [Alternaria alternata]
AALT_g3248	6.31272	-2.36293	0.829356	-2.84911	0.00438416	0.00716207	nr=hypothetical protein AALT_g3248 [Alternaria alternata]
AALT_g10814	62.8017	-2.3555	0.263796	-8.92924	4.28926e-19	1.53706e-18	nr=hypothetical protein AALT_g10814 [Alternaria alternata]
AALT_g340	24.4225	-2.35392	0.430519	-5.46762	4.56127e-08	1.06681e-07	preferred_name=aglD; eggnog=Alpha galactosidase A; PFAMs=Melibiase_2; nr=glycoside hydrolase [Alternaria alternata]
AALT_g10961	2171.98	-2.35336	0.0585831	-40.1713	0	0	eggnog=Major Facilitator Superfamily; PFAMs=MFS_1; nr=pantothenate transporter liz1 [Alternaria alternata]
AALT_g3894	51.5232	-2.35144	0.317914	-7.39645	1.39878e-13	4.17311e-13	nr=hypothetical protein AALT_g3894 [Alternaria alternata]
AALT_g11247	152.964	-2.34936	0.172791	-13.5966	4.19619e-42	2.51073e-41	PFAMs=CorA; nr=metal ion transmembrane transporter [Alternaria alternata]
AALT_g4998	138.129	-2.34857	0.183133	-12.8244	1.19703e-37	6.6337e-37	nr=lccl-like protein [Alternaria alternata]
AALT_g11216	25.5724	-2.34847	0.421703	-5.56903	2.56166e-08	6.06184e-08	nr=6-phosphofructo-2-kinase [Alternaria alternata]
AALT_g1130	313.509	-2.3476	0.128957	-18.2045	4.75501e-74	4.34654e-73	nr=hypothetical protein AALT_g1130 [Alternaria alternata]
AALT_g1218	919.857	-2.34573	0.079302	-29.5797	2.72333e-192	5.79073e-191	eggnog=Ion channel; PFAMs=Ion_trans_2; nr=voltage-gated potassium channel [Alternaria alternata]
AALT_g10811	25.1788	-2.34468	0.42301	-5.54285	2.97588e-08	7.01963e-08	eggnog=M6 family metalloprotease domain-containing protein; nr=M6 metalloprotease [Alternaria alternata]
AALT_g6954	2389.18	-2.3439	0.0613047	-38.2336	0	0	preferred_name=GAL83; eggnog=Carbohydrate-binding module family 48 protein; PFAMs=AMPK1_CBM,AMPKBI; nr=AMPKBI-like protein [Alternaria alternata]
AALT_g3010	3288.97	-2.34347	0.0581554	-40.2967	0	0	eggnog=Nucleotide-sugar transporter; PFAMs=EamA,Nuc_sug_transp; nr=MFS general substrate transporter [Alternaria alternata]
AALT_g11621	31.4371	-2.34302	0.383244	-6.11364	9.73854e-10	2.46108e-09	nr=uncharacterized protein AALT_g11621 [Alternaria alternata]
AALT_g962	786.162	-2.34186	0.0849903	-27.5544	3.91722e-167	7.22828e-166	eggnog=Fungal specific transcription factor domain; PFAMs=Fungal_trans,Zn_clus; nr=fungal-specific transcription factor-like protein [Alternaria alternata]
AALT_g447	343.889	-2.34174	0.120531	-19.4286	4.42408e-84	4.44845e-83	nr=hypothetical protein CC77DRAFT_1034744 [Alternaria alternata]
AALT_g8574	3855.78	-2.33969	0.0542178	-43.1535	0	0	nr=hypothetical protein AALT_g8574 [Alternaria alternata]
AALT_g5880	11.7284	-2.33877	0.610223	-3.83264	0.000126774	0.000236915	eggnog=integral membrane protein; nr=hypothetical protein AALT_g5880 [Alternaria alternata]
AALT_g10518	16.7778	-2.33307	0.525057	-4.44346	8.85245e-06	1.79761e-05	eggnog=Dienelactone hydrolase family; PFAMs=DLH; nr=Esterase/lipase [Alternaria alternata]
AALT_g6244	7870.58	-2.33101	0.0442238	-52.7094	0	0	eggnog=Stearyl-CoA desaturase that utilizes O(2) and electrons from reduced cytochrome b5 to introduce the first double bond into saturated fatty acyl-CoA substrates; PFAMs=Cyt-b5,FA_desaturase; nr=acyl-CoA desaturase [Alternaria alternata]
AALT_g6366	36678	-2.33021	0.0404028	-57.6743	0	0	eggnog=Transport and Golgi organisation 2; PFAMs=TANGO2; nr=DUF833-like protein [Alternaria alternata]
AALT_g9881	788.807	-2.32996	0.0814761	-28.5968	7.35707e-180	1.46462e-178	nr=putative het domain protein [Alternaria alternata]
AALT_g3616	1154.86	-2.32959	0.0772701	-30.1487	1.11459e-199	2.45811e-198	eggnog=Up-regulated During Septation; PFAMs=Uds1; nr=Up-regulated during septation-like protein [Alternaria alternata]
AALT_g1676	6465.28	-2.32915	0.0537344	-43.3456	0	0	nr=hypothetical protein CC77DRAFT_9223 [Alternaria alternata]
AALT_g569	1501.03	-2.32771	0.0776731	-29.9681	2.55782e-197	5.60971e-196	eggnog=Protein of unknown function (DUF3176); PFAMs=DUF3176; nr=hypothetical protein AALT_g569 [Alternaria alternata]
AALT_g6394	99.3163	-2.32766	0.237426	-9.80373	1.08504e-22	4.28562e-22	eggnog=Amidohydrolase; PFAMs=Amidohydro_2; nr=amidohydrolase family protein [Alternaria alternata]
AALT_g10131	76.2582	-2.32727	0.240061	-9.69448	3.18259e-22	1.24093e-21	eggnog=Class II Aldolase and Adducin N-terminal domain; PFAMs=Aldolase_II; nr=class II aldolase/adducin-like protein [Alternaria alternata]
AALT_g10129	31.549	-2.3229	0.413593	-5.61639	1.94985e-08	4.65026e-08	nr=hypothetical protein AALT_g10129 [Alternaria alternata]
AALT_g3954	4271.26	-2.32101	0.0473224	-49.0467	0	0	preferred_name=MSC7; eggnog=Belongs to the aldehyde dehydrogenase family; PFAMs=Aldedh; nr=Aldedh-like protein [Alternaria alternata]
AALT_g7722	162.147	-2.31999	0.170306	-13.6225	2.94471e-42	1.77085e-41	eggnog=Multicopper oxidase; PFAMs=Cu-oxidase,Cu-oxidase_2,Cu-oxidase_3; nr=blue copper oxidase cueO precursor [Alternaria alternata]
AALT_g4234	60.2459	-2.3194	0.523291	-4.43233	9.32182e-06	1.89001e-05	eggnog=HEAT repeat containing 9; nr=hypothetical protein AALT_g4234 [Alternaria alternata]
AALT_g4560	2904.4	-2.31794	0.0533626	-43.4375	0	0	preferred_name=CBF1; eggnog=helix loop helix domain; PFAMs=HLH; nr=N1221-domain-containing protein [Stemphylium lycopersici]
AALT_g9104	11225.1	-2.3145	0.0415212	-55.7425	0	0	nr=hypothetical protein AALT_g9104 [Alternaria alternata]
AALT_g6153	282.123	-2.31431	0.133374	-17.3521	1.90252e-67	1.62165e-66	eggnog=NDT80 / PhoG like DNA-binding family; PFAMs=NDT80_PhoG; nr=p53-like transcription factor [Alternaria alternata]
AALT_g10684	61.3464	-2.31239	0.266919	-8.66326	4.58455e-18	1.59005e-17	nr=hypothetical protein AALT_g10684 [Alternaria alternata]
AALT_g1884	12.4109	-2.3119	0.587644	-3.93418	8.34798e-05	0.000158529	PFAMs=adh_short,adh_short_C2; nr=hypothetical protein AALT_g1884 [Alternaria alternata]
AALT_g3874	165.42	-2.31147	0.18436	-12.5378	4.63556e-36	2.48535e-35	eggnog=Zinc finger, C2H2 type; PFAMs=zf-C2H2; nr=C2H2 conidiation transcription factor FlbC [Alternaria alternata]
AALT_g170	1774.57	-2.31077	0.0626032	-36.9114	3.03242e-298	1.135e-296	eggnog=Glycoside hydrolase family 55; PFAMs=Pectate_lyase_3; nr=pectin lyase-like protein [Alternaria alternata]
AALT_g10987	12.6208	-2.30987	0.62544	-3.6932	0.000221453	0.000407561	nr=hypothetical protein AA0118_g11782 [Alternaria tenuissima]
AALT_g5869	1367.18	-2.30807	0.0669998	-34.4489	4.67878e-260	1.39833e-258	eggnog=Major Facilitator Superfamily; PFAMs=MFS_1; nr=MFS general substrate transporter [Alternaria alternata]
AALT_g7926	41.889	-2.30792	0.334709	-6.89531	5.37462e-12	1.50472e-11	nr=hypothetical protein AALT_g7926 [Alternaria alternata]
AALT_g9523	77.5512	-2.30756	0.238697	-9.66735	4.15001e-22	1.61231e-21	eggnog=rta1 domain protein; PFAMs=RTA1; nr=RTA1 like protein [Alternaria alternata]
AALT_g9581	550.761	-2.30703	0.0978186	-23.5848	5.52279e-123	7.56673e-122	eggnog=Belongs to the major facilitator superfamily. Sugar transporter (TC 2.A.1.1) family; PFAMs=Sugar_tr; nr=quinate permease [Alternaria alternata]
AALT_g10303	37.9239	-2.30462	0.342435	-6.7301	1.69542e-11	4.65112e-11	nr=hypothetical protein AALT_g10303 [Alternaria alternata]
AALT_g639	106.631	-2.30271	0.207025	-11.1229	9.71021e-29	4.49519e-28	PFAMs=Meiotic_rec114; nr=hypothetical protein AALT_g639 [Alternaria alternata]
AALT_g3710	8.73729	-2.30054	0.699894	-3.28698	0.00101269	0.00176986	eggnog=Major Facilitator Superfamily; PFAMs=MFS_1; nr=MFS general substrate transporter [Alternaria alternata]
AALT_g9107	154.825	-2.29778	0.169677	-13.5421	8.82689e-42	5.24442e-41	eggnog=Cytochrome P450; PFAMs=p450; nr=cytochrome P450 monooxygenase-like protein [Alternaria alternata]
AALT_g1959	111.324	-2.29752	0.205109	-11.2015	4.01057e-29	1.8705e-28	nr=hypothetical protein AALT_g1959 [Alternaria alternata]
AALT_g6298	7.04821	-2.29559	0.775802	-2.95899	0.00308652	0.0051262	nr=hypothetical protein AALT_g6298 [Alternaria alternata]
AALT_g9063	870.933	-2.29531	0.082203	-27.9225	1.4238e-171	2.68576e-170	nr=hypothetical protein AALT_g9063 [Alternaria alternata]
AALT_g1193	40.5192	-2.2943	0.343943	-6.67057	2.54807e-11	6.93573e-11	eggnog=Glycosyltransferase family 2 protein; PFAMs=Glyco_tranf_2_3; nr=hypothetical protein AALT_g1193 [Alternaria alternata]
AALT_g2184	66.4627	-2.29356	0.259486	-8.83883	9.67274e-19	3.42895e-18	eggnog=Major Facilitator Superfamily; PFAMs=MFS_1; nr=MFS general substrate transporter [Alternaria alternata]
AALT_g5477	169.44	-2.29245	0.166314	-13.7839	3.18606e-43	1.94258e-42	eggnog=Amino acid permease; PFAMs=AA_permease; nr=Proline-specific permease [Alternaria tenuissima]
AALT_g4271	130.108	-2.29188	0.188551	-12.1552	5.38174e-34	2.78111e-33	nr=hypothetical protein AALT_g4271 [Alternaria alternata]
AALT_g5618	2143.45	-2.29171	0.0574158	-39.9143	0	0	eggnog=FAD-binding domain; PFAMs=FAD_binding_8,Ferric_reduct,NAD_binding_6; nr=NADPH oxidase [Alternaria alternata]
AALT_g10656	31.4918	-2.28949	0.382969	-5.97827	2.25522e-09	5.61322e-09	eggnog=detection of bacterial lipoprotein; nr=gpi anchored protein [Alternaria alternata]
AALT_g11187	7.86399	-2.2869	0.744268	-3.07269	0.00212138	0.00358072	nr=hypothetical protein AALT_g11187 [Alternaria alternata]
AALT_g4631	30.7718	-2.28687	0.381165	-5.9997	1.97685e-09	4.92656e-09	eggnog=Glycoside hydrolase family 10 protein; PFAMs=Glyco_hydro_10; nr=glycoside hydrolase [Alternaria alternata]
AALT_g10146	2809.25	-2.28125	0.0567161	-40.2222	0	0	eggnog=Cys/Met metabolism PLP-dependent enzyme; PFAMs=Cys_Met_Meta_PP; nr=PLP-dependent transferase [Alternaria alternata]
AALT_g4994	51.516	-2.27704	0.292341	-7.78897	6.75553e-15	2.10988e-14	eggnog=Glycosyl hydrolase family 61; PFAMs=CBM_1,Glyco_hydro_61; nr=cel1 protein precursor [Alternaria alternata]
AALT_g4911	752.719	-2.27497	0.0863003	-26.3611	3.82618e-153	6.54144e-152	nr=hypothetical protein AALT_g4911 [Alternaria alternata]
AALT_g1997	630.201	-2.27252	0.0895675	-25.3721	5.12154e-142	8.10228e-141	eggnog=Necrosis inducing protein (NPP1); PFAMs=NPP1; nr=necrosis-and ethylene-inducing protein-like protein 1 precursor [Alternaria alternata]
AALT_g4542	2168.85	-2.27077	0.0572943	-39.6334	0	0	eggnog=regulator medusa; nr=transcriptional regulator medusa [Alternaria alternata]
AALT_g626	19.7608	-2.26917	0.468772	-4.84066	1.29411e-06	2.78112e-06	nr=hypothetical protein AALT_g626 [Alternaria alternata]
AALT_g772	1991.21	-2.26521	0.0592677	-38.2199	0	0	eggnog=integral membrane protein; nr=integral membrane protein [Alternaria alternata]
AALT_g6200	10.5172	-2.26473	0.645561	-3.50816	0.000451212	0.000811402	nr=Heterokaryon incompatibility [Alternaria alternata]
AALT_g11733	124.574	-2.26415	0.192058	-11.7889	4.45397e-32	2.22043e-31	nr=hypothetical protein AALT_g11733 [Alternaria alternata]
AALT_g759	4948.81	-2.26396	0.044201	-51.2197	0	0	nr=hypothetical protein CC77DRAFT_1020384 [Alternaria alternata]
AALT_g3897	49.4819	-2.26192	0.302131	-7.48655	7.07097e-14	2.12829e-13	eggnog=Alcohol dehydrogenase GroES-like domain; PFAMs=ADH_N,ADH_zinc_N; nr=GroES-like protein [Alternaria alternata]
AALT_g7499	135.549	-2.25998	0.182696	-12.3701	3.79194e-35	2.00407e-34	preferred_name=CHA1; eggnog=Pyridoxal-phosphate dependent enzyme; PFAMs=PALP; nr=tryptophan synthase beta subunit-like PLP-dependent enzyme [Alternaria alternata]
AALT_g4757	141.916	-2.25926	0.181345	-12.4584	1.25851e-35	6.71716e-35	preferred_name=NAG1; eggnog=Glucosamine-6-phosphate deaminase; PFAMs=Glucosamine_iso; nr=glucosamine-6-phosphate deaminase [Alternaria alternata]
AALT_g5674	1189.85	-2.25726	0.0707392	-31.9097	1.96161e-223	4.8999e-222	nr=hypothetical protein CC77DRAFT_974063 [Alternaria alternata]
AALT_g10135	612.465	-2.25445	0.0894984	-25.1898	5.17571e-140	8.08024e-139	eggnog=Phosphomevalonate kinase; PFAMs=FAD_binding_4,P-mevalo_kinase,Pribosyltran; nr=FAD binding domain protein [Alternaria alternata]
AALT_g10205	971.434	-2.25364	0.0746345	-30.1957	2.70087e-200	5.98988e-199	nr=sirq protein [Alternaria alternata]
AALT_g2460	84.3421	-2.25272	0.232901	-9.67243	3.94871e-22	1.5351e-21	eggnog=Domain of unknown function (DUF3328); PFAMs=DUF3328; nr=uncharacterized protein AALT_g2460 [Alternaria alternata]
AALT_g6750	10.2425	-2.25207	0.648771	-3.47128	0.000517976	0.000926967	eggnog=IBR domain, a half RING-finger domain; PFAMs=IBR; nr=protein kinase [Alternaria alternata]
AALT_g11909	22.0979	-2.25192	0.467755	-4.81432	1.47701e-06	3.15932e-06	eggnog=GPR1/FUN34/yaaH family; PFAMs=Grp1_Fun34_YaaH; nr=acetate transporter [Alternaria alternata]
AALT_g6611	7584.46	-2.25134	0.0465777	-48.3352	0	0	preferred_name=RHO2; eggnog=Belongs to the small GTPase superfamily. Rho family; PFAMs=Ras; nr=gtp-binding protein rho2 [Stemphylium lycopersici]
AALT_g7964	198.632	-2.25109	0.16094	-13.9872	1.86725e-44	1.16605e-43	eggnog=Fungal specific transcription factor domain; PFAMs=Fungal_trans,Zn_clus; nr=c6 transcription factor [Alternaria alternata]
AALT_g5476	143.689	-2.25012	0.174147	-12.9207	3.43778e-38	1.92493e-37	nr=hypothetical protein AALT_g5476 [Alternaria alternata]
AALT_g1040	477.741	-2.24718	0.104013	-21.6047	1.6228e-103	1.90451e-102	nr=hypothetical protein CC77DRAFT_56845 [Alternaria alternata]
AALT_g9433	611.936	-2.24574	0.090502	-24.8142	6.29916e-136	9.55749e-135	eggnog=Belongs to the major facilitator superfamily. Sugar transporter (TC 2.A.1.1) family; PFAMs=Sugar_tr; nr=High-affinity glucose transporter [Alternaria tenuissima]
AALT_g3403	2930.11	-2.24418	0.0518828	-43.2548	0	0	nr=hypothetical protein CC77DRAFT_1018331 [Alternaria alternata]
AALT_g4246	258.501	-2.24211	0.133931	-16.7408	6.60726e-63	5.36218e-62	eggnog=Major Facilitator Superfamily; PFAMs=MFS_1; nr=MFS general substrate transporter [Alternaria alternata]
AALT_g6285	14.3607	-2.24196	0.568673	-3.94245	8.06545e-05	0.000153335	eggnog=SET domain; PFAMs=SET; nr=hypothetical protein AALT_g6285 [Alternaria alternata]
AALT_g11615	15.5459	-2.2412	0.559368	-4.00667	6.15808e-05	0.000117981	eggnog=Belongs to the class I-like SAM-binding methyltransferase superfamily. C5-methyltransferase family; PFAMs=DNA_methylase; nr=hypothetical protein AA0115_g11488 [Alternaria tenuissima]
AALT_g3750	1349.74	-2.24118	0.066578	-33.6625	2.04871e-248	5.82924e-247	eggnog=Taurine catabolism dioxygenase TauD, TfdA family; PFAMs=TauD; nr=Clavaminate synthase-like protein [Alternaria alternata]
AALT_g641	167.646	-2.23858	0.166313	-13.46	2.68808e-41	1.58126e-40	preferred_name=NCE103; eggnog=Reversible hydration of carbon dioxide; PFAMs=Pro_CA; nr=carbonic anhydrase [Alternaria alternata]
AALT_g9375	400.529	-2.23851	0.116293	-19.2489	1.44307e-82	1.43401e-81	nr=hypothetical protein CC77DRAFT_932813 [Alternaria alternata]
AALT_g9770	98.2083	-2.23758	0.211076	-10.6008	2.95367e-26	1.28465e-25	preferred_name=MEP; eggnog=Belongs to the peptidase M36 family; PFAMs=FTP,Peptidase_M36; nr=extracellular elastinolytic metallo proteinase precursor [Alternaria alternata]
AALT_g8768	88.5625	-2.23658	0.232719	-9.61066	7.20832e-22	2.77504e-21	nr=hypothetical protein AALT_g8768 [Alternaria alternata]
AALT_g10306	55.2846	-2.23521	0.278335	-8.03065	9.69551e-16	3.12516e-15	eggnog=Carbon-nitrogen hydrolase; PFAMs=Asp_Glu_race,CN_hydrolase; nr=carbon-nitrogen hydrolase [Alternaria alternata]
AALT_g10902	226.325	-2.23498	0.142885	-15.6419	3.7759e-55	2.73678e-54	nr=hypothetical protein AALT_g10902 [Alternaria alternata]
AALT_g4672	54.865	-2.22978	0.303007	-7.35886	1.85493e-13	5.49806e-13	eggnog=Domain of unknown function (DUF1996); PFAMs=DUF1996,WSC; nr=geranylgeranyl pyrophosphate synthase [Alternaria alternata]
AALT_g10344	172.233	-2.22808	0.161049	-13.8348	1.5712e-43	9.64423e-43	nr=hypothetical protein CC77DRAFT_560687 [Alternaria alternata]
AALT_g4273	241.343	-2.22708	0.137147	-16.2386	2.68841e-59	2.08483e-58	nr=hypothetical protein AALT_g4273 [Alternaria alternata]
AALT_g3421	1095.06	-2.22699	0.0719175	-30.9658	1.55557e-210	3.60485e-209	nr=CCAAT-binding transcription factor subunit HAPB [Alternaria alternata]
AALT_g5341	166.389	-2.22648	0.176499	-12.6147	1.75165e-36	9.48145e-36	eggnog=NADH:flavin oxidoreductase / NADH oxidase family; PFAMs=Oxidored_FMN; nr=Flavin oxidoreductase [Alternaria gaisen]
AALT_g7087	1326.34	-2.2256	0.0668579	-33.2885	5.65942e-243	1.55798e-241	eggnog=Belongs to the glycosyl hydrolase 18 family; PFAMs=Chitin_bind_1,Glyco_hydro_18; nr=chitinase [Alternaria alternata]
AALT_g5678	106.477	-2.22549	0.209663	-10.6146	2.54893e-26	1.11106e-25	nr=hypothetical protein AALT_g5678 [Alternaria alternata]
AALT_g8568	33.116	-2.2237	0.374317	-5.94069	2.83833e-09	7.03504e-09	eggnog=2OG-Fe(II) oxygenase superfamily; PFAMs=2OG-FeII_Oxy_2; nr=putative oxoglutarate iron-dependent oxygenase [Alternaria alternata]
AALT_g3926	41.2663	-2.22363	0.320888	-6.9296	4.22021e-12	1.18825e-11	nr=hypothetical protein AALT_g3926 [Alternaria alternata]
AALT_g7108	3743.33	-2.22361	0.0490544	-45.3294	0	0	eggnog=helix loop helix domain; PFAMs=HLH; nr=helix-loop-helix DNA-binding-like protein [Alternaria alternata]
AALT_g330	2866.84	-2.221	0.0553955	-40.0934	0	0	eggnog=Protein of unknown function (DUF3295); PFAMs=DUF1752,DUF3295; nr=DUF1752-like protein [Alternaria alternata]
AALT_g7259	71.7381	-2.22094	0.254062	-8.74173	2.29564e-18	8.05375e-18	eggnog=Major royal jelly protein; PFAMs=MRJP; nr=hypothetical protein CC77DRAFT_791275 [Alternaria alternata]
AALT_g11461	33.6896	-2.21888	0.36083	-6.14936	7.77959e-10	1.97655e-09	eggnog=FAD binding domain; PFAMs=BBE,FAD_binding_4; nr=FAD-binding-like protein [Alternaria alternata]
AALT_g7806	49.6874	-2.21597	0.294643	-7.52087	5.4412e-14	1.64609e-13	nr=hypothetical protein CC77DRAFT_1007941 [Alternaria alternata]
AALT_g7939	13.2553	-2.21536	0.586103	-3.77981	0.00015695	0.000291609	nr=cutinase [Alternaria alternata]
AALT_g380	22107.4	-2.21503	0.0509037	-43.5141	0	0	eggnog=Carbohydrate esterase family 5 protein; PFAMs=Cutinase; nr=alpha/beta-hydrolase [Alternaria alternata]
AALT_g6722	8.34756	-2.21486	0.710069	-3.11921	0.00181335	0.00308465	eggnog=Carboxylesterase family; PFAMs=COesterase; nr=alpha beta-hydrolase [Alternaria alternata]
AALT_g7641	267.789	-2.21333	0.133574	-16.5701	1.1468e-61	9.16903e-61	eggnog=Fungal specific transcription factor domain; PFAMs=Fungal_trans_2,Zn_clus; nr=c6 zinc finger-like protein [Alternaria alternata]
AALT_g12029	107.39	-2.21305	0.210605	-10.5081	7.93011e-26	3.41651e-25	nr=pogo transposable [Alternaria alternata]
AALT_g8338	880.362	-2.21301	0.0830011	-26.6624	1.28473e-156	2.23182e-155	eggnog=Protein of unknown function (DUF3129); PFAMs=DUF3129; nr=hypothetical protein CC77DRAFT_1031611 [Alternaria alternata]
AALT_g8914	737.215	-2.20901	0.0858366	-25.735	4.74313e-146	7.74102e-145	eggnog=CoA binding domain; PFAMs=CoA_binding,Ligase_CoA; nr=succinyl-CoA ligase subunit alpha [Alternaria alternata]
AALT_g6844	243.312	-2.20859	0.136418	-16.1899	5.94139e-59	4.58353e-58	nr=HET-like protein [Alternaria alternata]
AALT_g8274	2600.51	-2.20761	0.0572566	-38.5564	0	0	nr=hypothetical protein CC77DRAFT_1031554 [Alternaria alternata]
AALT_g7065	271.745	-2.20496	0.142996	-15.4197	1.20705e-53	8.56556e-53	nr=hypothetical protein AALT_g7065 [Alternaria alternata]
AALT_g3388	23.3014	-2.20461	0.434261	-5.07669	3.84066e-07	8.56086e-07	PFAMs=Fungal_trans,Zn_clus; nr=DNA binding protein [Alternaria alternata]
AALT_g7709	55.8037	-2.20453	0.274534	-8.03008	9.74092e-16	3.13895e-15	eggnog=Permease for cytosine/purines, uracil, thiamine, allantoin; PFAMs=Transp_cyt_pur; nr=NCS1 nucleoside transporter family protein-like protein [Alternaria alternata]
AALT_g6103	344.215	-2.20307	0.121134	-18.187	6.53685e-74	5.96613e-73	eggnog=Fungal specific transcription factor domain; PFAMs=Fungal_trans,Zn_clus; nr=c6 transcription factor [Alternaria alternata]
AALT_g11689	8.41585	-2.20212	0.711544	-3.09485	0.0019691	0.00333906	nr=hypothetical protein AALT_g11689 [Alternaria alternata]
AALT_g2398	65.0181	-2.20144	0.262961	-8.37173	5.6777e-17	1.89977e-16	eggnog=GMC oxidoreductase; PFAMs=GMC_oxred_C,GMC_oxred_N; nr=alcohol oxidase [Alternaria alternata]
AALT_g1053	46.5112	-2.19732	0.299504	-7.33653	2.19209e-13	6.47798e-13	eggnog=MaoC like domain; PFAMs=MaoC_dehydratas; nr=ricin b lectin [Alternaria alternata]
AALT_g7890	2287.93	-2.1953	0.062355	-35.2065	1.59253e-271	5.06579e-270	eggnog=helix loop helix domain; PFAMs=HLH; nr=hypothetical protein AA0111_g5281 [Alternaria arborescens]
AALT_g8316	16.6069	-2.19296	0.515128	-4.2571	2.07092e-05	4.11169e-05	nr=hypothetical protein AALT_g8316 [Alternaria alternata]
AALT_g8888	65.7168	-2.19287	0.261154	-8.39684	4.58639e-17	1.54201e-16	nr=hypothetical protein AALT_g8888 [Alternaria alternata]
AALT_g10229	551.7	-2.19259	0.0948131	-23.1254	2.57218e-118	3.43295e-117	eggnog=Glutathione-dependent formaldehyde-activating enzyme; PFAMs=GFA; nr=hypothetical protein CC77DRAFT_1033667 [Alternaria alternata]
AALT_g10375	18.0703	-2.19225	0.48351	-4.53402	5.78705e-06	1.19124e-05	nr=hypothetical protein AALT_g10375 [Alternaria alternata]
AALT_g4626	16.617	-2.19171	0.499588	-4.38704	1.14906e-05	2.31693e-05	nr=hypothetical protein AALT_g4626 [Alternaria alternata]
AALT_g1469	12.3544	-2.19155	0.586335	-3.73771	0.000185706	0.000343531	eggnog=O-methyltransferase; PFAMs=Methyltransf_25,Methyltransf_31; nr=methyltransferase MppJ [Alternaria alternata]
AALT_g913	14.8507	-2.18669	0.529154	-4.13243	3.58949e-05	6.99791e-05	nr=hypothetical protein AALT_g913 [Alternaria alternata]
AALT_g6138	183.601	-2.18409	0.154015	-14.1811	1.20018e-45	7.67249e-45	eggnog=Major Facilitator Superfamily; PFAMs=MFS_1; nr=MFS general substrate transporter [Alternaria alternata]
AALT_g10349	453.333	-2.18315	0.110002	-19.8464	1.18423e-87	1.21443e-86	nr=hypothetical protein AALT_g10349 [Alternaria alternata]
AALT_g571	96.6831	-2.18185	0.21309	-10.2391	1.32463e-24	5.52044e-24	eggnog=Protein of unknown function (DUF3176); PFAMs=DUF3176; nr=hypothetical protein AALT_g571 [Alternaria alternata]
AALT_g2220	79.8698	-2.1794	0.232544	-9.37198	7.11847e-21	2.66858e-20	eggnog=Glycoside hydrolase family 10 protein; PFAMs=CBM_1,Glyco_hydro_10; nr=endo-beta-1,4 xylanase [Alternaria alternata]
AALT_g11732	737.769	-2.17884	0.0826802	-26.3527	4.78543e-153	8.16966e-152	nr=hypothetical protein AALT_g11732 [Alternaria alternata]
AALT_g8433	73.8443	-2.17626	0.237601	-9.15931	5.22319e-20	1.91808e-19	eggnog=Fungal specific transcription factor domain; PFAMs=Fungal_trans,Zn_clus; nr=c6 zinc finger-like protein [Alternaria alternata]
AALT_g8206	137.701	-2.17568	0.199145	-10.9251	8.74569e-28	3.96211e-27	eggnog=Fungal specific transcription factor domain; PFAMs=Fungal_trans,Zn_clus; nr=uncharacterized protein AALT_g8206 [Alternaria alternata]
AALT_g6335	19.3407	-2.17536	0.513982	-4.23237	2.31237e-05	4.56814e-05	eggnog=FAD binding domain; PFAMs=FAD_binding_3,NAD_binding_8; nr=kynurenine 3-monooxygenase [Alternaria alternata]
AALT_g9153	382.809	-2.17534	0.115252	-18.8746	1.84438e-79	1.77626e-78	eggnog=response to estrogen; nr=HET-like protein [Alternaria alternata]
AALT_g1956	549.497	-2.17518	0.0935462	-23.2525	1.34199e-119	1.80122e-118	nr=hypothetical protein AALT_g1956 [Alternaria alternata]
AALT_g3540	7.45031	-2.17375	0.75107	-2.89421	0.00380114	0.00625181	eggnog=Glycosyl transferase family group 2; PFAMs=Glyco_trans_2_3; nr=glycosyl transferase family 2 protein [Alternaria alternata]
AALT_g2733	245.269	-2.17298	0.134232	-16.1883	6.10111e-59	4.70063e-58	preferred_name=ATF1; eggnog=Alcohol acetyltransferase; PFAMs=AATase; nr=hypothetical protein AALT_g2733 [Alternaria alternata]
AALT_g11561	3735.15	-2.17288	0.0515751	-42.1304	0	0	eggnog=Belongs to the GMC oxidoreductase family; PFAMs=GMC_oxred_C,GMC_oxred_N; nr=alcohol oxidase [Alternaria alternata]
AALT_g11184	7.22956	-2.16842	0.785128	-2.76186	0.00574723	0.00923746	nr=putative C6 transcription factor [Alternaria alternata]
AALT_g5454	663.294	-2.16808	0.0900094	-24.0873	3.39875e-128	4.8469e-127	eggnog=zinc finger; nr=key lime pathogenicity protein [Alternaria alternata]
AALT_g2967	4664.04	-2.16695	0.0503946	-42.9997	0	0	PFAMs=DUF4588; nr=hypothetical protein CC77DRAFT_1017848 [Alternaria alternata]
AALT_g5350	50.9507	-2.16611	0.293895	-7.37037	1.70153e-13	5.05222e-13	eggnog=CoA-transferase family III; PFAMs=CoA_transf_3; nr=CoA-transferase family III [Alternaria alternata]
AALT_g9863	241.705	-2.16607	0.136268	-15.8957	6.79138e-57	5.06154e-56	preferred_name=EXG2; eggnog=Belongs to the glycosyl hydrolase 5 (cellulase A) family; PFAMs=Cellulase; nr=glycoside hydrolase [Alternaria alternata]
AALT_g6028	1946.91	-2.16452	0.0604331	-35.8168	6.04893e-281	2.05059e-279	eggnog=FAD-binding domain; PFAMs=FAD_binding_8,Ferric_reduct,NAD_binding_6; nr=NADPH oxidase B [Alternaria alternata]
AALT_g124	8969.93	-2.16439	0.0395077	-54.784	0	0	preferred_name=UTR2; eggnog=CBM18-GH16. carbohydrate-binding module family 18; PFAMs=Glyco_hydro_16; nr=cell wall glucanase (Utr2) [Alternaria alternata]
AALT_g623	8.94371	-2.16397	0.677696	-3.19313	0.0014074	0.00242293	nr=hypothetical protein AALT_g623 [Alternaria alternata]
AALT_g210	580.505	-2.1613	0.0957073	-22.5824	6.46053e-113	8.29591e-112	eggnog=Amino acid permease; PFAMs=AA_permease_2; nr=amino acid transporter [Alternaria alternata]
AALT_g346	39.0708	-2.16086	0.33485	-6.4532	1.09515e-10	2.89914e-10	eggnog=Belongs to the GMC oxidoreductase family; PFAMs=CBM_1,CDH-cyt,GMC_oxred_C,GMC_oxred_N; nr=FAD/NAD(P)-binding-like protein [Alternaria alternata]
AALT_g1005	15.4877	-2.15784	0.515019	-4.18983	2.79166e-05	5.48032e-05	nr=hypothetical protein AALT_g1005 [Alternaria alternata]
AALT_g6867	22.3731	-2.15617	0.445761	-4.83706	1.31771e-06	2.82928e-06	eggnog=Belongs to the glycosyl hydrolase 43 family; PFAMs=Glyco_hydro_43; nr=Arabinanase/levansucrase/invertase [Alternaria alternata]
AALT_g2054	190.065	-2.1561	0.154631	-13.9435	3.44603e-44	2.14181e-43	preferred_name=ENA2; eggnog=Belongs to the cation transport ATPase (P-type) (TC 3.A.3) family; PFAMs=Cation_ATPase,Cation_ATPase_C,Cation_ATPase_N,E1-E2_ATPase,Hydrolase; nr=Sodium transport ATPase 5 [Alternaria arborescens]
AALT_g4892	400.438	-2.15324	0.108209	-19.899	4.1526e-88	4.28813e-87	eggnog=Sugar-tranasporters, 12 TM; PFAMs=MFS_5; nr=DUF791-domain-containing protein [Alternaria alternata]
AALT_g5433	12.1652	-2.15241	0.580407	-3.70846	0.000208527	0.000384607	eggnog=Belongs to the peptidase M28 family; PFAMs=Peptidase_M28; nr=putative zinc metalloprotease [Alternaria alternata]
AALT_g10204	23.3548	-2.15092	0.422641	-5.08922	3.59531e-07	8.02e-07	eggnog=Phytanoyl-CoA dioxygenase (PhyH); PFAMs=PhyH; nr=phytanoyl-CoA dioxygenase protein [Alternaria alternata]
AALT_g11494	2781.01	-2.14954	0.0587905	-36.5627	1.12114e-292	4.05557e-291	PFAMs=zf-MYND; nr=RNA polymerase iii subunit c17 protein [Alternaria alternata]
AALT_g11848	53.1247	-2.14899	0.286429	-7.50268	6.25272e-14	1.88679e-13	eggnog=geranylgeranyl pyrophosphate synthetase; nr=geranylgeranyl pyrophosphate synthetase [Alternaria alternata]
AALT_g116	1053.53	-2.1484	0.0809046	-26.5547	2.26639e-155	3.91422e-154	nr=hypothetical protein AALT_g116 [Alternaria alternata]
AALT_g7013	23.4329	-2.14758	0.417941	-5.13848	2.76974e-07	6.22051e-07	eggnog=Belongs to the type-B carboxylesterase lipase family; PFAMs=COesterase; nr=carboxylesterase type B [Alternaria alternata]
AALT_g1051	230.897	-2.14477	0.142025	-15.1013	1.58672e-51	1.0952e-50	eggnog=KR domain; PFAMs=adh_short_C2; nr=3-oxoacyl-reductase [Alternaria alternata]
AALT_g4402	9988.37	-2.14312	0.0410365	-52.2246	0	0	eggnog=Glycoside hydrolase family 55 protein; PFAMs=Pectate_lyase_3; nr=beta-1,3-exoglucanase [Alternaria alternata]
AALT_g2244	739.539	-2.14233	0.0823633	-26.0108	3.73952e-149	6.1882e-148	eggnog=Belongs to the cation transport ATPase (P-type) (TC 3.A.3) family; PFAMs=Cation_ATPase,Cation_ATPase_C,Cation_ATPase_N,E1-E2_ATPase,Hydrolase,Hydrolase_3; nr=Calcium-transporting ATPase 3 [Alternaria tenuissima]
AALT_g7066	73.3434	-2.14063	0.244142	-8.76797	1.81913e-18	6.40283e-18	nr=metallothionein-I transcription activator [Alternaria alternata]
AALT_g9589	196.266	-2.1401	0.157189	-13.6148	3.27044e-42	1.96276e-41	eggnog=alpha/beta hydrolase fold; PFAMs=Abhydrolase_1; nr=alpha/beta-hydrolase [Alternaria alternata]
AALT_g1641	4425.54	-2.13897	0.0568971	-37.5936	0	0	eggnog=DJ-1/PfpI family; PFAMs=DJ-1_PfpI; nr=class I glutamine amidotransferase-like protein [Alternaria alternata]
AALT_g4507	2010.48	-2.13762	0.064972	-32.9006	2.15545e-237	5.78608e-236	eggnog=Myb-like DNA-binding domain; PFAMs=Myb_DNA-binding; nr=trichome differentiation protein GL1 [Alternaria alternata]
AALT_g11768	558.225	-2.13756	0.0969202	-22.0548	8.59018e-108	1.05619e-106	eggnog=Belongs to the major facilitator superfamily. Sugar transporter (TC 2.A.1.1) family; PFAMs=Sugar_tr; nr=sugar transporter STL1 [Alternaria alternata]
AALT_g7848	23215.3	-2.13719	0.0479288	-44.5909	0	0	nr=cdp-alcohol phosphatidyltransferase [Alternaria alternata]
AALT_g1731	145.547	-2.1358	0.171187	-12.4765	1.00354e-35	5.36111e-35	eggnog=Oxidoreductase family, NAD-binding Rossmann fold; PFAMs=GFO_IDH_MocA; nr=oxidoreductase-like protein [Alternaria alternata]
AALT_g8723	203.211	-2.13421	0.145411	-14.677	9.04683e-49	6.07474e-48	eggnog=Fungal specific transcription factor domain; PFAMs=Fungal_trans,Zn_clus; nr=MFS general substrate transporter [Alternaria alternata]
AALT_g10374	28.1888	-2.13082	0.386992	-5.5061	3.66866e-08	8.611e-08	eggnog=Belongs to the peptidase A1 family; PFAMs=Asp; nr=acid protease, partial [Alternaria alternata]
AALT_g11698	114.97	-2.13027	0.22425	-9.49952	2.10868e-21	8.01651e-21	PFAMs=DDE_1; nr=pogo transposable [Alternaria alternata]
AALT_g2625	153.674	-2.12962	0.168709	-12.623	1.57598e-36	8.53837e-36	nr=integral membrane protein [Alternaria alternata]
AALT_g1281	187.317	-2.1295	0.156467	-13.6099	3.49944e-42	2.09807e-41	eggnog=G protein-coupled glucose receptor regulating Gpa2 C-term; PFAMs=GPR_Gpa2_C,Git3; nr=integral membrane protein-like protein [Alternaria alternata]
AALT_g3471	780.132	-2.12839	0.081183	-26.2172	1.69167e-151	2.85921e-150	nr=hypothetical protein AALT_g3471 [Alternaria alternata]
AALT_g1249	1570.91	-2.12678	0.0618137	-34.4062	2.03354e-259	6.0623e-258	eggnog=Fungal domain of unknown function (DUF1746); PFAMs=DUF1746; nr=DUF1746-like protein [Alternaria alternata]
AALT_g2599	126.48	-2.12633	0.186666	-11.3911	4.6317e-30	2.20615e-29	eggnog=Major Facilitator Superfamily; PFAMs=MFS_1; nr=MFS general substrate transporter [Alternaria alternata]
AALT_g1435	161.98	-2.1259	0.172628	-12.315	7.52377e-35	3.95523e-34	eggnog=Transmembrane alpha-helix domain-containing protein; nr=uncharacterized protein AALT_g1435 [Alternaria alternata]
AALT_g6318	7.1058	-2.12589	0.762492	-2.78808	0.00530211	0.00856028	nr=hypothetical protein AALT_g6318 [Alternaria alternata]
AALT_g1925	159.476	-2.1257	0.170861	-12.4411	1.5628e-35	8.30389e-35	nr=hypothetical protein AALT_g1925 [Alternaria alternata]
AALT_g5918	64.0766	-2.12495	0.273705	-7.76364	8.25268e-15	2.56935e-14	eggnog=Protein of unknown function (DUF3112); PFAMs=DUF3112; nr=hypothetical protein AALT_g5918 [Alternaria alternata]
AALT_g3278	728.789	-2.12375	0.0863855	-24.5845	1.84988e-133	2.74703e-132	eggnog=Putative DNA-binding domain in centromere protein B, mouse jerky and transposases.; PFAMs=CENP-B_N,HTH_Tnp_Tc5; nr=CenpB-DNA-bind-domain-containing protein [Alternaria alternata]
AALT_g1732	248.244	-2.12266	0.132466	-16.0242	8.66228e-58	6.52973e-57	nr=uncharacterized protein AALT_g1732 [Alternaria alternata]
AALT_g2597	80.2835	-2.12156	0.228432	-9.28751	1.57945e-20	5.86915e-20	eggnog=Belongs to the major facilitator superfamily. Sugar transporter (TC 2.A.1.1) family; PFAMs=Sugar_tr; nr=sugar transporter [Alternaria alternata]
AALT_g8531	214.467	-2.12156	0.151208	-14.0307	1.01096e-44	6.34996e-44	eggnog=Fungal specific transcription factor domain; PFAMs=Fungal_trans,Zn_clus; nr=cutinase transcription factor 1 alpha [Alternaria alternata]
AALT_g8890	1938.63	-2.121	0.0622484	-34.0731	1.84787e-254	5.45397e-253	eggnog=Fungal specific transcription factor domain; PFAMs=Fungal_trans,Zn_clus; nr=xylanolytic transcriptional activator [Alternaria alternata]
AALT_g8435	103.187	-2.12002	0.204069	-10.3887	2.78992e-25	1.18307e-24	eggnog=Polysaccharide lyase family 1 protein; PFAMs=Pec_lyase_C; nr=pectin lyase-like protein [Alternaria alternata]
AALT_g1169	4060.27	-2.11798	0.0453573	-46.6956	0	0	nr=DUF221-like protein [Alternaria alternata]
AALT_g7520	25.2102	-2.11339	0.417685	-5.05977	4.19753e-07	9.32304e-07	eggnog=Belongs to the cytochrome P450 family; PFAMs=p450; nr=pisatin demethylase [Alternaria alternata]
AALT_g6650	265.182	-2.11234	0.131831	-16.0231	8.82024e-58	6.64458e-57	nr=hypothetical protein CC77DRAFT_128817 [Alternaria alternata]
AALT_g2610	124.795	-2.11099	0.189409	-11.1452	7.56161e-29	3.50746e-28	nr=hypothetical protein AALT_g2610 [Alternaria alternata]
AALT_g3967	138.555	-2.10991	0.180249	-11.7056	1.19348e-31	5.90765e-31	eggnog=Major Facilitator Superfamily; PFAMs=MFS_1; nr=MFS general substrate transporter [Alternaria alternata]
AALT_g6920	129.791	-2.10871	0.18941	-11.1331	8.66103e-29	4.01418e-28	nr=hypothetical protein AALT_g6920 [Alternaria alternata]
AALT_g3995	83.094	-2.10841	0.235518	-8.95224	3.48331e-19	1.25127e-18	eggnog=zinc finger; PFAMs=zf-C2H2; nr=C2H2 zinc finger-like protein [Alternaria alternata]
AALT_g3713	674.222	-2.10791	0.0958266	-21.9971	3.0691e-107	3.75025e-106	eggnog=Sterile alpha motif.; PFAMs=HMG_box,SAM_1; nr=hmg box protein [Alternaria alternata]
AALT_g9987	44.2754	-2.10544	0.319708	-6.58551	4.5332e-11	1.22158e-10	eggnog=NAD(P)H-binding; PFAMs=NAD_binding_10,NmrA; nr=NAD(P)-binding protein [Alternaria alternata]
AALT_g9593	1966.06	-2.1043	0.0582788	-36.1075	1.73126e-285	6.05941e-284	eggnog=Belongs to the multicopper oxidase family; PFAMs=Cu-oxidase,Cu-oxidase_2,Cu-oxidase_3; nr=Iron transport multicopper oxidase [Alternaria alternata]
AALT_g2442	110.278	-2.10336	0.20023	-10.5047	8.21821e-26	3.53935e-25	nr=S-adenosyl-L-methionine-dependent methyltransferase [Alternaria alternata]
AALT_g9006	48.2593	-2.10249	0.302412	-6.95241	3.59105e-12	1.01399e-11	eggnog=Glycoside hydrolase family 15 protein; PFAMs=Glyco_hydro_15; nr=glycoside hydrolase [Alternaria alternata]
AALT_g2831	2051.99	-2.10204	0.0626615	-33.546	1.03108e-246	2.89213e-245	nr=hypothetical protein AALT_g2831 [Alternaria alternata]
AALT_g11302	1372.54	-2.10135	0.0643903	-32.6346	1.32413e-233	3.47583e-232	eggnog=Folliculin-interacting protein N-terminus; PFAMs=FNIP_N; nr=hypothetical protein CC77DRAFT_1022613 [Alternaria alternata]
AALT_g5812	23.6656	-2.10127	0.440913	-4.76573	1.88169e-06	3.9961e-06	eggnog=GAL4-like Zn(II)2Cys6 (or C6 zinc) binuclear cluster DNA-binding domain; PFAMs=Fungal_trans,Zn_clus; nr=sam-like protein [Alternaria alternata]
AALT_g3762	334.009	-2.10044	0.121459	-17.2933	5.28226e-67	4.47352e-66	nr=hypothetical protein AALT_g3762 [Alternaria alternata]
AALT_g9907	646.993	-2.09791	0.0972007	-21.5833	2.57964e-103	3.02147e-102	eggnog=basic region leucin zipper; PFAMs=DUF3425; nr=hypothetical protein AA0111_g10512 [Alternaria arborescens]
AALT_g8940	36.1352	-2.0969	0.343048	-6.11255	9.80498e-10	2.47734e-09	eggnog=Acetyltransferase (GNAT) domain; PFAMs=Acetyltransf_1,Acetyltransf_10; nr=acyl-CoA N-acyltransferase [Alternaria alternata]
AALT_g11702	58.6434	-2.0956	0.286782	-7.30727	2.72619e-13	8.03435e-13	eggnog=Encoded by; PFAMs=DDE_1,HTH_Tnp_Tc5,HTH_psq; nr=Der1-like protein [Alternaria alternata]
AALT_g2624	3411.31	-2.09454	0.0493817	-42.4154	0	0	preferred_name=GIT2; eggnog=Sugar (and other) transporter; PFAMs=Sugar_tr; nr=MFS general substrate transporter [Alternaria alternata]
AALT_g4133	16.6105	-2.09383	0.499706	-4.19013	2.78792e-05	5.47389e-05	eggnog=Heterokaryon incompatibility protein (HET); PFAMs=HET; nr=HET-like protein [Alternaria alternata]
AALT_g871	13.808	-2.09207	0.604863	-3.45874	0.000542704	0.000969464	nr=hypothetical protein AALT_g871 [Alternaria alternata]
AALT_g10175	14076.8	-2.09167	0.0425073	-49.2074	0	0	eggnog=Amidohydrolase family; PFAMs=Amidohydro_3; nr=Nicotianamine synthase [Alternaria alternata]
AALT_g8068	480.02	-2.08986	0.10965	-19.0594	5.49032e-81	5.34833e-80	eggnog=Peptide N-acetyl-beta-D-glucosaminyl asparaginase amidase A; PFAMs=PNGaseA; nr=peptide-N4-(N-acetyl-beta-glucosaminyl)asparagine amidase A [Alternaria alternata]
AALT_g3962	14.1416	-2.08806	0.545472	-3.82799	0.000129196	0.000241327	eggnog=BTB/POZ domain; PFAMs=BTB; nr=hypothetical protein CC77DRAFT_1090688 [Alternaria alternata]
AALT_g5679	38.3771	-2.08693	0.342897	-6.08616	1.1565e-09	2.91396e-09	eggnog=Oxidoreductase family, C-terminal alpha/beta domain; PFAMs=GFO_IDH_MocA,GFO_IDH_MocA_C; nr=hypothetical protein CC77DRAFT_1013499 [Alternaria alternata]
AALT_g1620	1327.61	-2.08659	0.0672443	-31.03	2.122e-211	4.94647e-210	nr=c6 zinc finger-like protein [Alternaria alternata]
AALT_g7953	4381.16	-2.08584	0.0462984	-45.052	0	0	eggnog=Protein of unknown function (DUF3602); PFAMs=DUF3602; nr=hypothetical protein CC77DRAFT_1008076 [Alternaria alternata]
AALT_g8655	958.758	-2.08521	0.0748653	-27.8529	9.9424e-171	1.86656e-169	nr=hypothetical protein AALT_g8655 [Alternaria alternata]
AALT_g5270	19.2797	-2.08498	0.501029	-4.16139	3.1631e-05	6.1931e-05	eggnog=FAD binding domain containing protein; PFAMs=BBE,FAD_binding_4; nr=FAD-binding protein [Alternaria alternata]
AALT_g11210	54.3701	-2.08356	0.279768	-7.44745	9.51599e-14	2.85407e-13	eggnog=fungal specific transcription factor; PFAMs=Fungal_trans,Zn_clus; nr=putative nitrogen assimilation transcription factor nit-4 [Alternaria alternata]
AALT_g1699	233.095	-2.08353	0.142812	-14.5893	3.28445e-48	2.17588e-47	nr=hypothetical protein CC77DRAFT_1026988 [Alternaria alternata]
AALT_g1691	128.395	-2.0789	0.188287	-11.0411	2.41931e-28	1.10873e-27	nr=hypothetical protein AALT_g1691 [Alternaria alternata]
AALT_g5619	845.132	-2.07766	0.0839263	-24.7558	2.68762e-135	4.05192e-134	eggnog=PRO41 protein; nr=hypothetical protein CC77DRAFT_488154 [Alternaria alternata]
AALT_g7796	11913.1	-2.07756	0.0544733	-38.139	0	0	nr=uncharacterized protein AALT_g7796 [Alternaria alternata]
AALT_g4346	293.12	-2.07665	0.133187	-15.592	8.24982e-55	5.94318e-54	eggnog=KR domain; PFAMs=adh_short; nr=retinol dehydrogenase 12 [Alternaria alternata]
AALT_g7553	767.778	-2.0763	0.0823189	-25.2227	2.2587e-140	3.54022e-139	preferred_name=HIP1; eggnog=Amino acid permease; PFAMs=AA_permease; nr=General amino-acid permease [Alternaria tenuissima]
AALT_g1715	12.4986	-2.07464	0.57473	-3.60977	0.000306475	0.000557975	eggnog=RNA-dependent RNA polymerase; PFAMs=RdRP; nr=RdRP-like protein [Alternaria alternata]
AALT_g7207	15.4839	-2.07455	0.517209	-4.01104	6.04509e-05	0.000115854	eggnog=Belongs to the major facilitator superfamily. Sugar transporter (TC 2.A.1.1) family; PFAMs=Sugar_tr; nr=major facilitator superfamily transporter sugar [Alternaria alternata]
AALT_g1387	36.9211	-2.07378	0.338918	-6.11882	9.42691e-10	2.38385e-09	nr=hypothetical protein AALT_g1387 [Alternaria alternata]
AALT_g136	94.6213	-2.07357	0.212245	-9.76973	1.51862e-22	5.97428e-22	nr=hypothetical protein AALT_g136 [Alternaria alternata]
AALT_g6637	413.358	-2.07353	0.104404	-19.8606	8.92842e-88	9.17987e-87	PFAMs=Goodbye,NACHT; nr=HAT-like protein [Alternaria alternata]
AALT_g5334	565.236	-2.06626	0.0925272	-22.3314	1.83245e-110	2.29831e-109	nr=hypothetical protein AALT_g5334 [Alternaria alternata]
AALT_g400	275.972	-2.06511	0.129458	-15.952	2.75706e-57	2.06258e-56	eggnog=Uncharacterized alpha/beta hydrolase domain (DUF2235); PFAMs=DUF2235; nr=peptidoglycan binding-like protein [Alternaria alternata]
AALT_g3890	196.083	-2.06397	0.164499	-12.547	4.12908e-36	2.21681e-35	eggnog=Interferon-induced 6-16 family; PFAMs=Ifi-6-16; nr=Interferon-induced 6-16 [Alternaria alternata]
AALT_g1263	27.0742	-2.06375	0.401185	-5.14413	2.68765e-07	6.04072e-07	eggnog=Belongs to the iron ascorbate-dependent oxidoreductase family; PFAMs=2OG-FeII_Oxy,DIOX_N; nr=Clavaminate synthase-like protein [Alternaria alternata]
AALT_g2474	66.5816	-2.06208	0.265154	-7.77691	7.43201e-15	2.31872e-14	nr=hypothetical protein AALT_g2474 [Alternaria alternata]
AALT_g1460	19.7516	-2.06182	0.469615	-4.39044	1.1312e-05	2.28221e-05	eggnog=Amidase; PFAMs=Amidase; nr=amidase signature enzyme [Alternaria alternata]
AALT_g8482	69.0253	-2.06033	0.248399	-8.29444	1.09101e-16	3.62196e-16	eggnog=Copper radical oxidase; PFAMs=DUF1929,Kelch_1,Kelch_6,PAN_1; nr=galactose oxidase precursor [Alternaria alternata]
AALT_g7829	5252.99	-2.05784	0.0437799	-47.0043	0	0	eggnog=Pal1 cell morphology protein; PFAMs=Pal1; nr=hypothetical protein CC77DRAFT_1019545 [Alternaria alternata]
AALT_g7355	731.624	-2.05748	0.0852598	-24.1319	1.15715e-128	1.65416e-127	nr=hypothetical protein CC77DRAFT_782783 [Alternaria alternata]
AALT_g8708	13.5509	-2.05743	0.619386	-3.32172	0.000894628	0.00157046	eggnog=Glycoside hydrolase family 55; PFAMs=Pectate_lyase_3; nr=glycosyl transferase family protein-like protein [Alternaria alternata]
AALT_g11061	14.7874	-2.05629	0.534834	-3.84473	0.000120687	0.000226038	eggnog=Glucose n-acetyltransferase; nr=glycosyltransferase family 8 protein [Alternaria alternata]
AALT_g4979	1998.95	-2.05462	0.0561414	-36.5972	3.17267e-293	1.15827e-291	eggnog=Sugar (and other) transporter; PFAMs=MFS_1; nr=MFS general substrate transporter [Alternaria alternata]
AALT_g8811	22.139	-2.05436	0.428601	-4.79317	1.64165e-06	3.50139e-06	nr=hypothetical protein CC77DRAFT_117032 [Alternaria alternata]
AALT_g874	61.4701	-2.05302	0.260877	-7.86968	3.55538e-15	1.12044e-14	nr=hypothetical protein AALT_g874 [Alternaria alternata]
AALT_g10721	9.15838	-2.05302	0.672808	-3.05142	0.00227764	0.00383214	eggnog=Glycoside hydrolase family 61 protein; PFAMs=CBM_1,Glyco_hydro_61; nr=hypothetical protein AA0111_g2452 [Alternaria arborescens]
AALT_g3433	139.591	-2.053	0.17605	-11.6614	2.00622e-31	9.88943e-31	eggnog=BTB/POZ domain; PFAMs=BTB; nr=hypothetical protein AALT_g3433 [Alternaria alternata]
AALT_g10064	56.3869	-2.05196	0.283719	-7.23236	4.74688e-13	1.38689e-12	nr=hypothetical protein AALT_g10064 [Alternaria alternata]
AALT_g11161	23.8668	-2.05042	0.416175	-4.92681	8.35817e-07	1.81729e-06	eggnog=In Between Ring fingers; PFAMs=IBR; nr=putative E3 ubiquitin-protein ligase [Alternaria alternata]
AALT_g7805	14.5668	-2.04945	0.530716	-3.86166	0.000112618	0.000211559	eggnog=Prolyl 4-hydroxylase alpha subunit homologues.; PFAMs=2OG-FeII_Oxy_3; nr=hypothetical protein CC77DRAFT_1093938 [Alternaria alternata]
AALT_g8691	11.5117	-2.04921	0.603706	-3.39438	0.000687842	0.00121719	preferred_name=ab; eggnog=BTB/POZ domain; PFAMs=BTB,zf-C2H2; nr=hypothetical protein AALT_g8691 [Alternaria alternata]
AALT_g5960	10.5356	-2.04905	0.640664	-3.19832	0.00138231	0.00238215	eggnog=Glycosyl hydrolases family 28; PFAMs=Glyco_hydro_28; nr=endopolygalacturonase [Alternaria alternata]
AALT_g5240	777.064	-2.04717	0.0829578	-24.6772	1.87887e-134	2.81475e-133	eggnog=Belongs to the peptidase M28 family; PFAMs=PA,Peptidase_M28; nr=Zn-dependent exopeptidase [Alternaria alternata]
AALT_g4323	33.8243	-2.04551	0.360143	-5.67973	1.3491e-08	3.25017e-08	eggnog=Sugar (and other) transporter; PFAMs=MFS_1; nr=MFS general substrate transporter [Alternaria alternata]
AALT_g1976	291.491	-2.04543	0.132652	-15.4196	1.20918e-53	8.5756e-53	eggnog=Taurine catabolism dioxygenase TauD, TfdA family; PFAMs=TauD; nr=taurine catabolism dioxygenase [Alternaria alternata]
AALT_g8283	2211.83	-2.04415	0.0585983	-34.8842	1.2916e-266	4.01174e-265	eggnog=Cyclin; PFAMs=Cyclin; nr=hypothetical protein CC77DRAFT_1061799 [Alternaria alternata]
AALT_g734	9.01019	-2.04385	0.677093	-3.01856	0.0025398	0.00425391	nr=hypothetical protein AALT_g734 [Alternaria alternata]
AALT_g10359	91.6045	-2.04355	0.219283	-9.31922	1.17197e-20	4.37553e-20	eggnog=Belongs to the major facilitator superfamily. Sugar transporter (TC 2.A.1.1) family; PFAMs=Sugar_tr; nr=arabinose-proton symporter [Alternaria alternata]
AALT_g10410	19.5244	-2.04331	0.468212	-4.36408	1.2766e-05	2.56683e-05	nr=hypothetical protein AALT_g10410 [Alternaria alternata]
AALT_g6610	2858.44	-2.04	0.0509738	-40.0205	0	0	preferred_name=NST1; eggnog=May act as a negative regulator of salt tolerance; PFAMs=NST1; nr=n-acetylglucosamine-phosphate mutase [Alternaria alternata]
AALT_g5271	175.494	-2.03895	0.157883	-12.9143	3.73877e-38	2.0905e-37	eggnog=GMC oxidoreductase; PFAMs=GMC_oxred_C,GMC_oxred_N; nr=alcohol oxidase [Alternaria alternata]
AALT_g2293	100.426	-2.03676	0.20776	-9.80341	1.08851e-22	4.29647e-22	eggnog=spermine spermidine synthase; PFAMs=Spermine_synth; nr=spermine spermidine synthase [Alternaria alternata]
AALT_g2159	233.062	-2.0367	0.13743	-14.8199	1.08888e-49	7.39108e-49	eggnog=Protein of unknown function (DUF3405); PFAMs=DUF3405; nr=hypothetical protein CC77DRAFT_1029639 [Alternaria alternata]
AALT_g3802	71.2579	-2.03409	0.24425	-8.3279	8.22887e-17	2.74026e-16	eggnog=Carbohydrate-binding module family 1 protein; PFAMs=CBM_1; nr=carbohydrate-binding module family 1 protein [Alternaria alternata]
AALT_g6147	11122.3	-2.03353	0.0396853	-51.2414	0	0	nr=hypothetical protein AALT_g6147 [Alternaria alternata]
AALT_g6345	15.1452	-2.03185	0.52109	-3.89923	9.65005e-05	0.000182408	nr=hypothetical protein AALT_g6345 [Alternaria alternata]
AALT_g10417	2629.57	-2.03164	0.051645	-39.3387	0	0	eggnog=copper radical oxidase; PFAMs=DUF1929,Glyoxal_oxid_N,WSC; nr=galactose oxidase [Alternaria alternata]
AALT_g10864	6097.16	-2.03161	0.0438029	-46.3807	0	0	eggnog=MFS/sugar transport protein; PFAMs=MFS_2; nr=hypothetical protein CC77DRAFT_869390 [Alternaria alternata]
AALT_g4931	10.5434	-2.0311	0.624718	-3.25122	0.00114911	0.0019933	nr=hypothetical protein AALT_g4931 [Alternaria alternata]
AALT_g10160	695.114	-2.03055	0.0859166	-23.6339	1.72724e-123	2.38298e-122	eggnog=Sugar (and other) transporter; PFAMs=MFS_1; nr=MFS general substrate transporter [Alternaria alternata]
AALT_g5075	572.964	-2.02658	0.0935137	-21.6715	3.81252e-104	4.52808e-103	eggnog=von Willebrand factor (vWF) type A domain; PFAMs=VWA; nr=von willebrand factor [Alternaria alternata]
AALT_g1489	3160.68	-2.02587	0.0508588	-39.8332	0	0	eggnog=integral membrane protein; nr=putative integral membrane protein [Alternaria alternata]
AALT_g9862	40.5701	-2.02527	0.321642	-6.29666	3.04133e-10	7.86689e-10	eggnog=Major Facilitator Superfamily; PFAMs=MFS_1; nr=MFS general substrate transporter [Alternaria alternata]
AALT_g4646	1212.18	-2.02501	0.0698742	-28.9808	1.14963e-184	2.36401e-183	nr=g-protein beta wd-40 repeat-containing protein [Alternaria alternata]
AALT_g5241	20110.1	-2.02469	0.041144	-49.2098	0	0	eggnog=FAD dependent oxidoreductase; PFAMs=DAO; nr=FAD dependent oxidoreductase [Alternaria alternata]
AALT_g394	109.797	-2.02366	0.199759	-10.1305	4.04626e-24	1.66697e-23	eggnog=FAD binding domain; PFAMs=BBE,FAD_binding_4; nr=FAD-binding-like protein [Alternaria alternata]
AALT_g10798	462.215	-2.02112	0.102335	-19.7501	8.01001e-87	8.16485e-86	nr=endoplasmic reticulum metallopeptidase 1 [Alternaria alternata]
AALT_g8172	2727.33	-2.0209	0.0595883	-33.9145	4.07857e-252	1.18609e-250	eggnog=Maltose acetyltransferase; PFAMs=Hexapep,Hexapep_2,Mac,Mac_assoc,Zn_clus; nr=sequence-specific DNA binding RNA polymerase II transcription factor [Alternaria alternata]
AALT_g9733	100.044	-2.02044	0.21861	-9.2422	2.4147e-20	8.9365e-20	eggnog=Glycosyl hydrolase family 61; PFAMs=Glyco_hydro_61; nr=hypothetical protein CC77DRAFT_941177 [Alternaria alternata]
AALT_g10892	9.7828	-2.01885	0.664193	-3.03955	0.00236929	0.00397843	eggnog=Repeated motif present between transmembrane helices in cystinosin, yeast ERS1p, mannose-P-dolichol utilization defect 1, and other hypothetical proteins.; PFAMs=PQ-loop; nr=PQ loop repeat protein [Alternaria alternata]
AALT_g561	269.075	-2.01708	0.130881	-15.4115	1.36915e-53	9.70426e-53	eggnog=Fungal specific transcription factor domain; PFAMs=Fungal_trans,zf-C2H2; nr=C2H2 transcription factor-like protein [Alternaria alternata]
AALT_g11878	18.1251	-2.01611	0.48094	-4.19201	2.76494e-05	5.43146e-05	eggnog=Fungal specific transcription factor domain; PFAMs=Fungal_trans,Zn_clus; nr=X-Pro dipeptidyl-peptidase [Alternaria alternata]
AALT_g7117	362.283	-2.01388	0.111303	-18.0936	3.57785e-73	3.23808e-72	eggnog=Belongs to the glycosyl hydrolase 43 family; PFAMs=Glyco_hydro_43; nr=xylosidase/arabinosidase [Alternaria alternata]
AALT_g10176	559.723	-2.01178	0.0950284	-21.1703	1.79447e-99	2.04136e-98	eggnog=CorA-like Mg2+ transporter protein; PFAMs=CorA; nr=hypothetical protein CC77DRAFT_1052778 [Alternaria alternata]
AALT_g2807	2382.81	-2.01154	0.0570992	-35.2288	7.24951e-272	2.31847e-270	eggnog=Belongs to the mitochondrial carrier (TC 2.A.29) family; PFAMs=Mito_carr; nr=mitochondrial carrier [Alternaria alternata]
AALT_g2999	688.779	-2.00981	0.0884209	-22.7301	2.25886e-114	2.93232e-113	eggnog=Protein of unknown function (DUF3602); PFAMs=DUF3602; nr=hypothetical protein AALT_g2999 [Alternaria alternata]
AALT_g10534	24.9073	-2.0094	0.40848	-4.91921	8.68937e-07	1.88654e-06	nr=hypothetical protein CC77DRAFT_1060888 [Alternaria alternata]
AALT_g9857	175.742	-2.0084	0.157505	-12.7513	3.06661e-37	1.68061e-36	nr=hypothetical protein AALT_g9857 [Alternaria alternata]
AALT_g1486	352.269	-2.00833	0.113963	-17.6226	1.65218e-69	1.44246e-68	nr=hypothetical protein CC77DRAFT_1004091 [Alternaria alternata]
AALT_g5905	316.172	-2.00803	0.127192	-15.7873	3.8023e-56	2.79865e-55	nr=hypothetical protein AALT_g5905 [Alternaria alternata]
AALT_g11817	9.51533	-2.00788	0.662512	-3.03071	0.00243978	0.00409333	eggnog=Ferritin-like domain; PFAMs=Ferritin_2; nr=hypothetical protein AALT_g11817 [Alternaria alternata]
AALT_g4193	32.3022	-2.00761	0.357017	-5.62329	1.87358e-08	4.47103e-08	nr=kinase isozyme mitochondrial precursor [Alternaria alternata]
AALT_g7442	72.207	-2.00718	0.246555	-8.1409	3.92336e-16	1.28098e-15	nr=ATP binding protein [Alternaria alternata]
AALT_g7618	105.918	-2.0059	0.203271	-9.86808	5.72506e-23	2.27869e-22	eggnog=AAA domain; PFAMs=AAA_28; nr=AAA domain-like protein [Alternaria alternata]
AALT_g438	542.067	-2.00472	0.0923094	-21.7174	1.40366e-104	1.67549e-103	nr=hypothetical protein AALT_g438 [Alternaria alternata]
AALT_g6488	21.5911	-2.00353	0.438426	-4.56982	4.88154e-06	1.00975e-05	nr=hypothetical protein CC77DRAFT_1065337 [Alternaria alternata]
AALT_g4070	143.416	-2.00171	0.174852	-11.448	2.40646e-30	1.15411e-29	nr=hypothetical protein AALT_g4070 [Alternaria alternata]
AALT_g7881	43.381	-2.00164	0.318906	-6.27658	3.46099e-10	8.93681e-10	eggnog=Major royal jelly protein; PFAMs=MRJP; nr=hypothetical protein CC77DRAFT_1019592 [Alternaria alternata]
AALT_g2723	24.3122	-2.00163	0.412632	-4.85088	1.22918e-06	2.64566e-06	eggnog=Major Facilitator Superfamily; PFAMs=MFS_1; nr=hypothetical protein AALT_g2723 [Alternaria alternata]
AALT_g9545	10.4109	-2.00121	0.628482	-3.18419	0.00145158	0.00249644	PFAMs=Acetyltransf_1; nr=acyl-CoA n-acyltransferase protein [Alternaria alternata]
AALT_g495	14.7721	-2.001	0.520669	-3.84314	0.000121469	0.00022736	nr=phytanoyl-CoA dioxygenase family protein [Alternaria alternata]
AALT_g7593	532.982	2.00138	0.0950322	21.06	1.85208e-98	2.07899e-97	eggnog=component of the eukaryotic translation initiation factor 3 (eIF-3) complex, which is involved in protein synthesis of a specialized repertoire of mRNAs and, together with other initiation factors, stimulates binding of mRNA and methionyl-tRNAi to the 40S ribosome. The eIF-3 complex specifically targets and initiates translation of a subset of mRNAs involved in cell proliferation; PFAMs=PC…
AALT_g3553	35.7394	2.0021	0.346732	5.7742	7.73197e-09	1.88261e-08	eggnog=NAD(P)H-binding; PFAMs=NAD_binding_10,NmrA; nr=NAD(P)-binding protein [Alternaria alternata]
AALT_g5743	129.622	2.0028	0.210503	9.51432	1.82909e-21	6.96252e-21	eggnog=Lipocalin-like domain; PFAMs=Lipocalin_5; nr=uncharacterized protein AALT_g5743 [Alternaria alternata]
AALT_g487	216.758	2.00451	0.151361	13.2432	4.93741e-40	2.85211e-39	preferred_name=MET22; eggnog=Inositol monophosphatase family; PFAMs=Inositol_P; nr=3(2),5-bisphosphate nucleotidase HAL2 [Alternaria alternata]
AALT_g7180	2391.2	2.00669	0.0611074	32.8387	1.65173e-236	4.41391e-235	preferred_name=RPL26A; eggnog=Ribosomal proteins L26 eukaryotic, L24P archaeal; PFAMs=KOW,Ribosomal_L26; nr=ribosomal protein L24 [Alternaria alternata]
AALT_g1755	10.1482	2.0069	0.660227	3.03972	0.00236802	0.00397686	nr=hypothetical protein AALT_g1755 [Alternaria alternata]
AALT_g3112	191.23	2.01135	0.15627	12.871	6.55645e-38	3.65051e-37	eggnog=AMP-binding enzyme; PFAMs=ACAS_N,AMP-binding; nr=acetoacetate-CoA ligase [Alternaria alternata]
AALT_g1311	474.808	2.01518	0.106624	18.9	1.14088e-79	1.09963e-78	preferred_name=URA7; eggnog=Catalyzes the ATP-dependent amination of UTP to CTP with either L-glutamine or ammonia as the source of nitrogen; PFAMs=CTP_synth_N,GATase; nr=CTP synthase [Alternaria arborescens]
AALT_g9154	1257.74	2.01572	0.077299	26.077	6.65775e-150	1.11259e-148	nr=hypothetical protein AALT_g9154 [Alternaria alternata]
AALT_g9250	605.72	2.01626	0.101025	19.9579	1.27871e-88	1.32506e-87	eggnog=belongs to the acetylglutamate kinase family; PFAMs=AA_kinase,NAT,Semialdhyde_dh,Semialdhyde_dhC; nr=bifunctional acetylglutamate kinase/N-acetyl-gamma-glutamyl-phosphate reductase [Alternaria alternata]
AALT_g9442	41.0034	2.01683	0.342553	5.88764	3.91749e-09	9.66945e-09	eggnog=Major Facilitator Superfamily; PFAMs=MFS_1; nr=transmembrane transport [Alternaria alternata]
AALT_g5374	221.605	2.01873	0.144422	13.978	2.12276e-44	1.32352e-43	preferred_name=PRN1; eggnog=Belongs to the pirin family; PFAMs=Pirin,Pirin_C; nr=RmlC-like cupin [Alternaria alternata]
AALT_g3351	3282.14	2.02002	0.0536592	37.6454	0	0	preferred_name=RPL32; eggnog=Ribosomal_L32e; PFAMs=Ribosomal_L32e; nr=hypothetical protein AG0111_g4588 [Alternaria gaisen]
AALT_g1985	177.635	2.02011	0.169846	11.8938	1.27442e-32	6.41261e-32	eggnog=Pyridoxal-phosphate dependent enzyme; PFAMs=PALP; nr=PALP-domain-containing protein [Alternaria alternata]
AALT_g8415	1204.99	2.02026	0.0727236	27.78	7.56076e-170	1.41496e-168	nr=hypothetical protein AA0111_g9910 [Alternaria arborescens]
AALT_g7434	782.487	2.02514	0.0842718	24.0311	1.31734e-127	1.86519e-126	preferred_name=CCT2; eggnog=assists the folding of proteins upon ATP hydrolysis; PFAMs=Cpn60_TCP1; nr=T-complex protein 1 subunit beta [Alternaria alternata]
AALT_g9229	3841.27	2.02662	0.0520075	38.9678	0	0	nr=hypothetical protein AALT_g9229 [Alternaria alternata]
AALT_g9842	2029.39	2.02766	0.062073	32.6657	4.79487e-234	1.26425e-232	preferred_name=GSP1; eggnog=GTP-binding protein involved in nucleocytoplasmic transport. Required for the import of protein into the nucleus and also for RNA export. Involved in chromatin condensation and control of cell cycle; PFAMs=Ras; nr=GTP-binding nuclear protein [Alternaria tenuissima]
AALT_g4269	73.3174	2.032	0.253702	8.00938	1.15287e-15	3.70297e-15	eggnog=Major Facilitator Superfamily; PFAMs=MFS_1; nr=MFS general substrate transporter [Alternaria alternata]
AALT_g4662	951.696	2.03219	0.0754407	26.9375	7.9863e-160	1.43138e-158	eggnog=aminopeptidase; PFAMs=ERAP1_C,Peptidase_M1; nr=Aminopeptidase 1 [Alternaria tenuissima]
AALT_g11116	85.1803	2.03382	0.228135	8.91497	4.87933e-19	1.74693e-18	preferred_name=NAS6; eggnog=Ankyrin repeat; PFAMs=Ank_2,Ank_3,Ank_4,Ank_5; nr=hypothetical protein AA0111_g12200 [Alternaria arborescens]
AALT_g9259	78.2828	2.03406	0.253014	8.03933	9.03282e-16	2.91472e-15	eggnog=DJ-1/PfpI family; PFAMs=DJ-1_PfpI; nr=DJ-1 protein [Alternaria alternata]
AALT_g5389	242.638	2.03497	0.145401	13.9955	1.65975e-44	1.03756e-43	eggnog=Methyltransferase domain; PFAMs=Methyltransf_25; nr=S-adenosyl-L-methionine-dependent methyltransferase [Alternaria alternata]
AALT_g7009	334.825	2.03749	0.121797	16.7286	8.10692e-63	6.56578e-62	preferred_name=ARC18; eggnog=Functions as component of the Arp2 3 complex which is involved in regulation of actin polymerization and together with an activating nucleation-promoting factor (NPF) mediates the formation of branched actin networks; PFAMs=P21-Arc; nr=ARP2/3 complex, 21 kDa p21-Arc subunit [Alternaria alternata]
AALT_g3095	194.441	2.0378	0.156528	13.0188	9.56962e-39	5.40684e-38	eggnog=Heterokaryon incompatibility protein (HET); PFAMs=HET; nr=HET-like protein [Alternaria alternata]
AALT_g2134	2411.52	2.03784	0.0598223	34.0648	2.44794e-254	7.20716e-253	preferred_name=SYG1; eggnog=EXS family; PFAMs=EXS,SPX; nr=signal transduction protein [Alternaria alternata]
AALT_g10829	426.627	2.03903	0.110703	18.419	9.25813e-76	8.57516e-75	preferred_name=IZH3; eggnog=Haemolysin-III related; PFAMs=HlyIII; nr=HlyIII-domain-containing protein [Alternaria alternata]
AALT_g3364	302.363	2.03971	0.127455	16.0033	1.21139e-57	9.12001e-57	preferred_name=EHD3; eggnog=Belongs to the enoyl-CoA hydratase isomerase family; PFAMs=ECH_2; nr=3-hydroxyisobutyryl-CoA hydrolase mitochondrial precursor [Alternaria alternata]
AALT_g3377	413.676	2.04034	0.110041	18.5416	9.53367e-77	8.93499e-76	eggnog=Ring finger protein; PFAMs=IBR; nr=ring finger-like protein [Alternaria alternata]
AALT_g8192	16.0175	2.04099	0.53095	3.84403	0.000121028	0.000226641	nr=hypothetical protein CC77DRAFT_967554 [Alternaria alternata]
AALT_g8588	108.663	2.0423	0.206437	9.89311	4.45959e-23	1.78158e-22	preferred_name=RBL2; eggnog=Belongs to the TBCA family; PFAMs=TBCA; nr=tubulin binding cofactor A [Alternaria alternata]
AALT_g4458	120.656	2.04236	0.214087	9.53986	1.43026e-21	5.45659e-21	PFAMs=Far-17a_AIG1; nr=hypothetical protein CC77DRAFT_942195 [Alternaria alternata]
AALT_g1897	40.2699	2.04241	0.327745	6.23169	4.61429e-10	1.18503e-09	nr=transcription factor gsfR2-like [Alternaria alternata]
AALT_g9079	63.2623	2.04279	0.274305	7.44715	9.53796e-14	2.85994e-13	eggnog=Belongs to the cytochrome P450 family; PFAMs=p450; nr=cytochrome P450 [Alternaria alternata]
AALT_g7260	113.322	2.04413	0.208465	9.80562	1.06491e-22	4.2075e-22	eggnog=Dihydrolipoamide acetyltransferase component of pyruvate dehydrogenase complex; PFAMs=2-oxoacid_dh,Biotin_lipoyl,E3_binding; nr=CoA-dependent acyltransferase [Alternaria alternata]
AALT_g4436	245.821	2.04533	0.14057	14.5502	5.82109e-48	3.83707e-47	preferred_name=CDC123; eggnog=D123; PFAMs=D123; nr=Cell division cycle protein [Alternaria tenuissima]
AALT_g1163	10.6285	2.04614	0.696016	2.93979	0.00328438	0.00543352	eggnog=NAD(P)-binding Rossmann-like domain; PFAMs=NAD_binding_8; nr=FAD/NAD(P)-binding domain-containing protein [Alternaria alternata]
AALT_g7502	2803.16	2.0472	0.0518959	39.4482	0	0	preferred_name=RPL11; eggnog=Belongs to the universal ribosomal protein uL5 family; PFAMs=Ribosomal_L5,Ribosomal_L5_C; nr=60S ribosomal protein L11 [Alternaria alternata]
AALT_g9285	34.905	2.04871	0.354718	5.77562	7.66711e-09	1.8672e-08	eggnog=Taurine catabolism dioxygenase TauD, TfdA family; PFAMs=TauD; nr=TauD-like protein [Alternaria alternata]
AALT_g9730	1379.06	2.04927	0.0702871	29.1557	7.06369e-187	1.47814e-185	preferred_name=RPS19A; eggnog=Ribosomal protein S19e; PFAMs=Ribosomal_S19e; nr=40S ribosomal protein-like protein S19 [Alternaria alternata]
AALT_g1178	1825.15	2.04953	0.0642546	31.8971	2.93102e-223	7.30601e-222	preferred_name=rps27; eggnog=40S ribosomal protein S27; PFAMs=Ribosomal_S27e; nr=hypothetical protein PTT_15845 [Pyrenophora teres f. teres 0-1]
AALT_g10341	123.869	2.05047	0.193978	10.5706	4.07693e-26	1.76672e-25	preferred_name=JIP5; eggnog=WD40 repeats; PFAMs=WD40; nr=WD40 repeat-like protein [Alternaria alternata]
AALT_g1965	86.5442	2.05118	0.225333	9.1029	8.79523e-20	3.21192e-19	eggnog=Belongs to the nucleosome assembly protein (NAP) family; PFAMs=NAP; nr=nap family protein [Alternaria alternata]
AALT_g2376	170.688	2.05174	0.174147	11.7817	4.85181e-32	2.41674e-31	preferred_name=ELP2; eggnog=WD domain, G-beta repeat; PFAMs=WD40; nr=RNA polymerase-like protein II Elongator subunit [Alternaria alternata]
AALT_g4237	174.866	2.05409	0.172294	11.922	9.08852e-33	4.5946e-32	eggnog=ABC transporter transmembrane region; PFAMs=ABC_membrane,ABC_tran; nr=P-loop containing nucleoside triphosphate hydrolase protein [Alternaria alternata]
AALT_g3179	3980.26	2.0547	0.0518988	39.5905	0	0	eggnog=von Willebrand factor (vWF) type A domain; PFAMs=vWA-TerF-like; nr=transcription factor RfeF [Alternaria alternata]
AALT_g11243	559.454	2.0572	0.0982634	20.9356	2.54111e-97	2.82836e-96	nr=hypothetical protein CC77DRAFT_1026661 [Alternaria alternata]
AALT_g5647	744.887	2.0574	0.0878582	23.4172	2.8527e-121	3.87268e-120	preferred_name=CCT4; eggnog=assists the folding of proteins upon ATP hydrolysis; PFAMs=Cpn60_TCP1; nr=T-complex protein 1 subunit delta [Alternaria alternata]
AALT_g2033	9.33949	2.06123	0.704614	2.92533	0.00344089	0.0056853	eggnog=FAD binding domain containing protein; PFAMs=BBE,FAD_binding_4; nr=FAD binding domain-containing protein [Alternaria alternata]
AALT_g241	6313.84	2.06157	0.044897	45.9177	0	0	eggnog=Aminotransferase class I and II; PFAMs=Aminotran_1_2; nr=PLP-dependent transferase [Alternaria alternata]
AALT_g8895	351.564	2.0621	0.115196	17.9008	1.16224e-71	1.03919e-70	preferred_name=RKI1; eggnog=Ribose 5-phosphate isomerase A (phosphoriboisomerase A); PFAMs=Rib_5-P_isom_A; nr=ribose-5-phosphate isomerase [Alternaria alternata]
AALT_g3810	1691.45	2.06215	0.0628137	32.8296	2.22726e-236	5.9252e-235	preferred_name=SCL1; eggnog=Proteasome subunit alpha type; PFAMs=Proteasome,Proteasome_A_N; nr=N-terminal nucleophile aminohydrolase [Alternaria alternata]
AALT_g1221	117.668	2.06314	0.203221	10.1522	3.23844e-24	1.33556e-23	nr=hypothetical protein CC77DRAFT_1027429 [Alternaria alternata]
AALT_g6132	439.137	2.06375	0.110087	18.7465	2.06769e-78	1.97053e-77	eggnog=HD domain; PFAMs=HD_3; nr=HD-like protein [Alternaria alternata]
AALT_g9443	101.093	2.06469	0.214793	9.61248	7.08209e-22	2.7291e-21	eggnog=Homeobox KN domain; PFAMs=HTH_Tnp_Tc5,Homeobox_KN; nr=uncharacterized protein AALT_g9443 [Alternaria alternata]
AALT_g484	1566.19	2.06649	0.0727648	28.3995	2.05001e-177	3.98744e-176	preferred_name=RPL7; eggnog=Ribosomal L30 N-terminal domain; PFAMs=Ribosomal_L30,Ribosomal_L30_N; nr=60S ribosomal protein L7 [Alternaria alternata]
AALT_g3356	2217.2	2.06677	0.0576286	35.8636	1.12828e-281	3.88031e-280	preferred_name=LDB19; eggnog=Arrestin_N terminal like; PFAMs=LDB19; nr=hypothetical protein CC77DRAFT_1018276 [Alternaria alternata]
AALT_g2304	82.6525	2.06804	0.237822	8.69574	3.4459e-18	1.20146e-17	eggnog=KR domain; PFAMs=adh_short; nr=NAD(P)-binding protein [Alternaria alternata]
AALT_g9493	1537.74	2.06804	0.0636339	32.499	1.10008e-231	2.85612e-230	eggnog=Heterokaryon incompatibility protein Het-C; PFAMs=Het-C; nr=hypothetical protein AA0111_g6150 [Alternaria arborescens]
AALT_g5969	249.48	2.06849	0.141331	14.6358	1.65952e-48	1.10743e-47	eggnog=Enoyl-CoA hydratase/isomerase; PFAMs=ECH_1; nr=ClpP/crotonase [Alternaria alternata]
AALT_g2901	625.125	2.06904	0.0930932	22.2254	1.94991e-109	2.43022e-108	preferred_name=BIO2; eggnog=Biotin and Thiamin Synthesis associated domain; PFAMs=BATS,Radical_SAM; nr=Biotin synthase [Alternaria gaisen]
AALT_g5763	499.646	2.07113	0.10702	19.3527	1.93376e-83	1.93295e-82	preferred_name=MCR1; eggnog=belongs to the flavoprotein pyridine nucleotide cytochrome reductase family; PFAMs=FAD_binding_6,NAD_binding_1; nr=ferredoxin reductase-like protein [Alternaria alternata]
AALT_g1078	51.7891	2.07119	0.299518	6.91506	4.67666e-12	1.31458e-11	eggnog=SET domain; PFAMs=SET; nr=MYND-like protein [Alternaria alternata]
AALT_g4136	867.432	2.07335	0.084643	24.4953	1.6592e-132	2.43945e-131	preferred_name=IDH2; eggnog=Isocitrate dehydrogenase NAD subunit, mitochondrial; PFAMs=Iso_dh; nr=isocitrate dehydrogenase subunit 2 mitochondrial precursor [Alternaria alternata]
AALT_g1172	195.804	2.0744	0.15393	13.4762	2.15853e-41	1.27418e-40	eggnog=Belongs to the GMC oxidoreductase family; PFAMs=GMC_oxred_C,GMC_oxred_N; nr=alcohol oxidase [Alternaria alternata]
AALT_g456	94.9468	2.07477	0.225059	9.21878	3.00492e-20	1.10862e-19	preferred_name=ALP1; eggnog=Amino acid permease; PFAMs=AA_permease; nr=tryptophan permease [Alternaria alternata]
AALT_g4788	184.255	2.07887	0.162843	12.766	2.53726e-37	1.39309e-36	preferred_name=URA5; eggnog=Phosphoribosyl transferase domain; PFAMs=Pribosyltran; nr=orotate phosphoribosyltransferase [Alternaria alternata]
AALT_g4763	1562.01	2.07905	0.0638373	32.568	1.16621e-232	3.04112e-231	preferred_name=ERG13; eggnog=This enzyme condenses acetyl-CoA with acetoacetyl-CoA to form HMG-CoA, which is the substrate for HMG-CoA reductase; PFAMs=HMG_CoA_synt_C,HMG_CoA_synt_N; nr=hydroxymethylglutaryl-CoA synthase [Alternaria alternata]
AALT_g11103	144.597	2.07938	0.183519	11.3306	9.25452e-30	4.39044e-29	eggnog=Eukaryotic protein of unknown function (DUF866); PFAMs=DUF866; nr=DUF866-domain-containing protein [Alternaria alternata]
AALT_g12022	1036.94	2.07986	0.0736187	28.2519	1.35065e-175	2.59731e-174	nr=hypothetical protein AALT_g12022 [Alternaria alternata]
AALT_g701	34.6857	2.08015	0.35958	5.78495	7.2535e-09	1.76975e-08	nr=hypothetical protein AALT_g701 [Alternaria alternata]
AALT_g10421	29.0681	2.08027	0.424137	4.90472	9.3559e-07	2.02939e-06	eggnog=TatD related DNase; PFAMs=TatD_DNase; nr=Mg-dependent DNase [Alternaria alternata]
AALT_g11762	13.2677	2.08104	0.581895	3.57632	0.000348465	0.000631805	eggnog=Belongs to the peptidase S8 family; PFAMs=PA,Peptidase_S8,fn3_5; nr=subtilisin-like serine protease PR1C [Alternaria alternata]
AALT_g9537	465.975	2.08193	0.103805	20.0561	1.78427e-89	1.85542e-88	eggnog=Polyketide cyclase / dehydrase and lipid transport; PFAMs=Polyketide_cyc2; nr=Bet v1-like protein [Alternaria alternata]
AALT_g2646	244.221	2.08552	0.141625	14.7256	4.41388e-49	2.97223e-48	preferred_name=REI1; eggnog=C2H2 type zinc-finger (2 copies); PFAMs=zf-C2H2_2,zf-C2H2_jaz,zf-met; nr=zinc finger protein [Alternaria alternata]
AALT_g3349	226.821	2.08779	0.148858	14.0254	1.09039e-44	6.84523e-44	preferred_name=PDR16; eggnog=Domain in homologues of a S. cerevisiae phosphatidylinositol transfer protein (Sec14p); PFAMs=CRAL_TRIO,CRAL_TRIO_N; nr=CRAL/TRIO domain-containing protein [Alternaria alternata]
AALT_g2415	151.88	2.08917	0.176169	11.8589	1.93385e-32	9.69788e-32	nr=hypothetical protein CC77DRAFT_959335 [Alternaria alternata]
AALT_g4489	2315.52	2.09013	0.0648566	32.2269	7.41785e-228	1.89683e-226	preferred_name=RPS7A; eggnog=Belongs to the eukaryotic ribosomal protein eS7 family; PFAMs=Ribosomal_S7e; nr=ribosomal protein S7e [Alternaria alternata]
AALT_g698	56.9443	2.09098	0.278797	7.50002	6.38076e-14	1.92298e-13	eggnog=Aldo/keto reductase family; PFAMs=Aldo_ket_red; nr=aldo-keto reductase-like protein [Alternaria alternata]
AALT_g2629	747.327	2.0913	0.0882024	23.7102	2.82725e-124	3.91884e-123	preferred_name=ALT1; eggnog=Aminotransferase class I and II; PFAMs=Aminotran_1_2; nr=alanine aminotransferase 2 [Alternaria sp. MG1]
AALT_g1994	303.685	2.09241	0.129026	16.217	3.82588e-59	2.95727e-58	preferred_name=SEN2; eggnog=Constitutes one of the two catalytic subunit of the tRNA-splicing endonuclease complex, a complex responsible for identification and cleavage of the splice sites in pre-tRNA. It cleaves pre-tRNA at the 5'- and 3'-splice sites to release the intron. The products are an intron and two tRNA half-molecules bearing 2',3'-cyclic phosphate and 5'-OH termini. There are no cons…
AALT_g5237	597.202	2.09434	0.0938302	22.3205	2.33702e-110	2.92497e-109	preferred_name=HMT1; eggnog=Belongs to the class I-like SAM-binding methyltransferase superfamily. Protein arginine N- methyltransferase family; PFAMs=Methyltransf_25,PrmA; nr=S-adenosyl-L-methionine-dependent methyltransferase [Alternaria alternata]
AALT_g10675	227.689	2.09441	0.166984	12.5426	4.36207e-36	2.34084e-35	eggnog=Protein of unknown function (DUF3176); PFAMs=DUF3176; nr=hypothetical protein AALT_g10675 [Alternaria alternata]
AALT_g2098	79	2.09483	0.238516	8.78275	1.59524e-18	5.6198e-18	eggnog=Biotin carboxylase C-terminal domain; PFAMs=Biotin_carb_C,Biotin_carb_N,Biotin_lipoyl,CPSase_L_D2; nr=methylcrotonoyl-CoA carboxylase subunit alpha mitochondrial precursor [Alternaria alternata]
AALT_g11398	2426.53	2.0954	0.0587513	35.6656	1.35183e-278	4.53093e-277	eggnog=IgE-binding protein; nr=hypothetical protein CUC08_Gglean013459 [Alternaria sp. MG1]
AALT_g10911	3092.18	2.10178	0.0550152	38.2036	0	0	preferred_name=RPL27B; eggnog=Ribosomal L27e protein family; PFAMs=Ribosomal_L27e; nr=hypothetical protein AA0111_g2338 [Alternaria arborescens]
AALT_g6948	54.3422	2.10242	0.316537	6.64194	3.09573e-11	8.39562e-11	preferred_name=RMS1; eggnog=Rubisco LSMT substrate-binding; PFAMs=Rubis-subs-bind,SET; nr=SET-like protein [Alternaria alternata]
AALT_g2221	369.305	2.10278	0.116038	18.1215	2.15732e-73	1.95692e-72	eggnog=Calcium-activated chloride channel; PFAMs=Anoctamin; nr=DUF590-like protein [Alternaria alternata]
AALT_g9575	2136.55	2.10282	0.0570594	36.8532	2.60254e-297	9.67997e-296	eggnog=FAD binding domain; PFAMs=CDH-cyt,GMC_oxred_C,GMC_oxred_N; nr=cyclohexanone 1,2-monooxygenase [Alternaria alternata]
AALT_g6535	1615.37	2.11118	0.0646039	32.6788	3.12032e-234	8.24556e-233	preferred_name=RPS28A; eggnog=Ribosomal protein S28e; PFAMs=Ribosomal_S28e; nr=ribosomal protein S28e [Alternaria alternata]
AALT_g8529	2880.99	2.11186	0.0535766	39.4176	0	0	preferred_name=ZRT1; eggnog=ZIP Zinc transporter; PFAMs=Zip; nr=hypothetical protein CUC08_Gglean001694 [Alternaria sp. MG1]
AALT_g9326	1070.64	2.1122	0.0776602	27.198	6.85651e-163	1.24583e-161	preferred_name=TIF11; eggnog=Seems to be required for maximal rate of protein biosynthesis. Enhances ribosome dissociation into subunits and stabilizes the binding of the initiator Met-tRNA(I) to 40 S ribosomal subunits; PFAMs=eIF-1a; nr=eukaryotic translation initiation factor 1A [Pyrenophora tritici-repentis Pt-1C-BFP]
AALT_g7767	4048.92	2.11362	0.0517388	40.8518	0	0	preferred_name=RPP0; eggnog=Ribosomal protein P0 is the functional equivalent of E.coli protein L10; PFAMs=Ribosomal_60s,Ribosomal_L10; nr=60S acidic ribosomal protein P0 [Alternaria alternata]
AALT_g1438	104.928	2.11488	0.213892	9.8876	4.71192e-23	1.88112e-22	preferred_name=TIM13; eggnog=Belongs to the small Tim family; PFAMs=zf-Tim10_DDP; nr=hypothetical protein AA0111_g7132 [Alternaria arborescens]
AALT_g11345	259.876	2.11651	0.139458	15.1767	5.04488e-52	3.51483e-51	eggnog=EF hand; PFAMs=EF-hand_1,EF-hand_5,Pyr_redox_2; nr=hypothetical protein CC77DRAFT_1042367 [Alternaria alternata]
AALT_g11213	153.373	2.11917	0.182379	11.6196	3.27666e-31	1.60651e-30	eggnog=KR domain; PFAMs=adh_short,adh_short_C2; nr=NAD(P)-binding protein [Alternaria alternata]
AALT_g11160	132.969	2.1206	0.194608	10.8968	1.19437e-27	5.38827e-27	eggnog=Ribosome biogenesis protein Nop16; PFAMs=Nop16; nr=fungal specific transcription factor-like protein [Alternaria alternata]
AALT_g8615	107.839	2.12088	0.204387	10.3768	3.16323e-25	1.33946e-24	preferred_name=BNA5; eggnog=Catalyzes the cleavage of L-kynurenine (L-Kyn) and L-3- hydroxykynurenine (L-3OHKyn) into anthranilic acid (AA) and 3- hydroxyanthranilic acid (3-OHAA), respectively; PFAMs=Aminotran_5; nr=kynureninase [Alternaria alternata]
AALT_g425	79.153	2.12167	0.264862	8.01049	1.14255e-15	3.67084e-15	preferred_name=TRM7; eggnog=Methylates the 2'-O-ribose of nucleotides at positions 32 and 34 of the tRNA anticodon loop of substrate tRNAs; PFAMs=FtsJ; nr=uridine-2&apos;-O--methyltransferas-like protein TRM7 [Alternaria alternata]
AALT_g7719	4098.77	2.12233	0.0510755	41.5528	0	0	preferred_name=TIF1; eggnog=Belongs to the DEAD box helicase family; PFAMs=DEAD,Helicase_C; nr=ATP-dependent RNA helicase [Alternaria arborescens]
AALT_g4077	3495.04	2.12374	0.05097	41.6664	0	0	preferred_name=RPS8A; eggnog=Belongs to the eukaryotic ribosomal protein eS8 family; PFAMs=Ribosomal_S8e; nr=40S ribosomal protein S8-B [Alternaria alternata]
AALT_g4551	31.5333	2.12469	0.380645	5.58182	2.38021e-08	5.64486e-08	preferred_name=ECI1; eggnog=Enoyl-CoA hydratase/isomerase; PFAMs=ECH_1; nr=peroxisomal d3,d2-enoyl-CoA isomeras-like protein [Alternaria alternata]
AALT_g9228	394.972	2.12944	0.116298	18.3103	6.85484e-75	6.31465e-74	eggnog=Scaffold protein Nfu/NifU N terminal; PFAMs=Nfu_N,NifU; nr=HIRA-interacting protein 5 [Alternaria alternata]
AALT_g8227	668.259	2.12989	0.0896749	23.7512	1.06789e-124	1.48541e-123	preferred_name=ILV6; eggnog=Small subunit of acetolactate synthase; PFAMs=ACT,ALS_ss_C; nr=acetolactate synthase small subunit mitochondrial precursor [Alternaria alternata]
AALT_g8823	300.579	2.13089	0.125655	16.9582	1.67273e-64	1.38113e-63	eggnog=Belongs to the inositol phosphokinase (IPK) family; PFAMs=IPK; nr=inositol hexaphosphate kinase 3 [Alternaria alternata]
AALT_g3252	2844.9	2.13257	0.054401	39.2008	0	0	preferred_name=RPL4B; eggnog=60S ribosomal protein L4 C-terminal domain; PFAMs=Ribos_L4_asso_C,Ribosomal_L4; nr=60S ribosomal protein L4-A, partial [Alternaria alternata]
AALT_g4036	442.786	2.13432	0.109829	19.4331	4.05083e-84	4.0766e-83	preferred_name=CCT3; eggnog=assists the folding of proteins upon ATP hydrolysis; PFAMs=Cpn60_TCP1; nr=T-complex protein 1 subunit gamma [Alternaria alternata]
AALT_g326	16.8214	2.13603	0.51171	4.17429	2.98916e-05	5.85544e-05	nr=hypothetical protein AALT_g326 [Alternaria alternata]
AALT_g5355	24.2948	2.13627	0.45238	4.7223	2.3319e-06	4.9205e-06	eggnog=Key enzyme for ketone body catabolism. Transfers the CoA moiety from succinate to acetoacetate. Formation of the enzyme-CoA intermediate proceeds via an unstable anhydride species formed between the carboxylate groups of the enzyme and substrate; PFAMs=CoA_trans,Fe-ADH; nr=succinyl-CoA:3-ketoacid-coenzyme A transferase subunit A [Alternaria alternata]
AALT_g2851	348.477	2.13679	0.125863	16.9772	1.21228e-64	1.00235e-63	nr=uncharacterized protein AALT_g2851 [Alternaria alternata]
AALT_g2387	370.35	2.13764	0.115662	18.4818	2.89425e-76	2.69971e-75	preferred_name=RIB1; eggnog=GTP cyclohydrolase II; PFAMs=GTP_cyclohydro2; nr=GTP cyclohydrolase-2 [Alternaria alternata]
AALT_g1093	4282.72	2.13854	0.055028	38.8627	0	0	eggnog=Alternaria alternata allergen 1; PFAMs=AltA1; nr=hypothetical protein CC77DRAFT_1004449 [Alternaria alternata]
AALT_g8510	113.187	2.13953	0.204687	10.4527	1.42395e-25	6.08178e-25	preferred_name=STE23; eggnog=Middle or third domain of peptidase_M16; PFAMs=Peptidase_M16,Peptidase_M16_C,Peptidase_M16_M; nr=LuxS/MPP-like metallohydrolase [Alternaria alternata]
AALT_g3172	321.35	2.14092	0.123559	17.327	2.94072e-67	2.4994e-66	nr=hypothetical protein AALT_g3172 [Alternaria alternata]
AALT_g10575	49.9109	2.14299	0.308789	6.94	3.9211e-12	1.10534e-11	preferred_name=YTM1; eggnog=Component of the NOP7 complex, which is required for maturation of the 25S and 5.8S ribosomal RNAs and formation of the 60S ribosome; PFAMs=NLE,WD40; nr=microtubule-associated protein [Alternaria alternata]
AALT_g6224	186.838	2.1439	0.164982	12.9947	1.31126e-38	7.38402e-38	eggnog=NUDIX domain; PFAMs=NUDIX; nr=hypothetical protein CC77DRAFT_1057890 [Alternaria alternata]
AALT_g7674	1065.68	2.14483	0.0752245	28.5124	8.22938e-179	1.61926e-177	preferred_name=GRS1; eggnog=Anticodon binding domain; PFAMs=HGTP_anticodon,tRNA-synt_2b; nr=glycyl-tRNA synthetase [Alternaria alternata]
AALT_g3562	105.73	2.14489	0.209991	10.2142	1.71285e-24	7.11839e-24	eggnog=integral membrane protein; nr=integral membrane protein [Alternaria alternata]
AALT_g1719	2637.66	2.14503	0.0592882	36.1797	1.27162e-286	4.4904e-285	preferred_name=RPS4; eggnog=Belongs to the eukaryotic ribosomal protein eS4 family; PFAMs=40S_S4_C,KOW,RS4NT,Ribosomal_S4e,S4; nr=40s ribosomal s4 [Pyrenophora seminiperda CCB06]
AALT_g9497	324.327	2.14541	0.124896	17.1775	3.91175e-66	3.28936e-65	eggnog=Aldo/keto reductase family; PFAMs=Aldo_ket_red; nr=Aldo/keto reductase [Alternaria alternata]
AALT_g4169	29.9419	2.14559	0.389514	5.50838	3.62158e-08	8.50725e-08	eggnog=Sodium/hydrogen exchanger family; PFAMs=Na_H_Exchanger; nr=sodium hydrogen exchanger family protein [Alternaria alternata]
AALT_g6114	153.117	2.14618	0.184029	11.6622	1.98888e-31	9.80802e-31	preferred_name=UTP10; eggnog=BP28CT (NUC211) domain; PFAMs=BP28CT,U3snoRNP10; nr=U3 small nucleolar RNA-associated protein 10 [Alternaria tenuissima]
AALT_g7483	128.547	2.1466	0.19732	10.8787	1.45547e-27	6.54878e-27	preferred_name=SNQ2; eggnog=Belongs to the ABC transporter superfamily. ABCG family. PDR (TC 3.A.1.205) subfamily; PFAMs=ABC2_membrane,ABC_tran,ABC_trans_N,PDR_CDR; nr=ABC drug exporter AtrF [Alternaria alternata]
AALT_g249	84.5242	2.1468	0.234331	9.16142	5.12206e-20	1.88152e-19	preferred_name=YRB30; eggnog=RanGTP-binding protein; PFAMs=Ran-binding; nr=Ran-binding-like protein [Alternaria alternata]
AALT_g2632	1270.06	2.14758	0.0690577	31.0983	2.53999e-212	5.95593e-211	eggnog=Lipase (class 3); PFAMs=Lipase_3; nr=alpha/beta-hydrolase [Alternaria alternata]
AALT_g2124	397.536	2.14826	0.112087	19.1661	7.1088e-82	7.01129e-81	preferred_name=ERG20; eggnog=Belongs to the FPP GGPP synthase family; PFAMs=polyprenyl_synt; nr=Farnesyl pyrophosphate synthase [Alternaria tenuissima]
AALT_g3114	156.756	2.14832	0.192531	11.1583	6.51969e-29	3.03001e-28	nr=hypothetical protein CC77DRAFT_1092557 [Alternaria alternata]
AALT_g3226	2553.68	2.14903	0.0607155	35.3951	2.02879e-274	6.55902e-273	eggnog=Hyaluronan / mRNA binding family; PFAMs=HABP4_PAI-RBP1,Stm1_N; nr=hypothetical protein CC77DRAFT_1059022 [Alternaria alternata]
AALT_g2978	12.8625	2.14988	0.584993	3.67506	0.000237796	0.00043696	nr=hypothetical protein AALT_g2978 [Alternaria alternata]
AALT_g8673	1125.76	2.15049	0.0783772	27.4377	9.72945e-166	1.78423e-164	eggnog=Patatin-like phospholipase; PFAMs=Patatin; nr=FabD/lysophospholipase-like protein [Alternaria alternata]
AALT_g1338	259.735	2.15289	0.142004	15.1608	6.42912e-52	4.47399e-51	eggnog=AMP-binding enzyme C-terminal domain; PFAMs=AMP-binding,AMP-binding_C; nr=acetyl-CoA synthetase-like protein [Alternaria alternata]
AALT_g9909	1981.5	2.15675	0.063665	33.8765	1.47808e-251	4.26701e-250	eggnog=Senescence-associated protein; PFAMs=Senescence; nr=spg20 protein [Alternaria alternata]
AALT_g4857	2679.07	2.15719	0.0551337	39.1265	0	0	eggnog=Belongs to the cytochrome P450 family; PFAMs=p450; nr=cytochrome P450 [Alternaria alternata]
AALT_g10145	783.13	2.15796	0.0866224	24.9123	5.47974e-137	8.35696e-136	preferred_name=PUT1; eggnog=Converts proline to delta-1-pyrroline-5-carboxylate; PFAMs=Pro_dh; nr=hypothetical protein AA0111_g8224 [Alternaria arborescens]
AALT_g2340	273.773	2.15907	0.137178	15.7391	8.1535e-56	5.98277e-55	preferred_name=XDJ1; eggnog=DnaJ central domain; PFAMs=DnaJ,DnaJ_C,DnaJ_CXXCXGXG; nr=DnaJ-like protein [Alternaria alternata]
AALT_g6374	1048.44	2.1605	0.0746887	28.9268	5.50293e-184	1.12573e-182	preferred_name=zuo1; eggnog=Ribosome-associated complex head domain; PFAMs=DnaJ,RAC_head; nr=DnaJ-like protein [Alternaria alternata]
AALT_g267	218.092	2.1618	0.147052	14.7009	6.35717e-49	4.27595e-48	nr=hypothetical protein AALT_g267 [Alternaria alternata]
AALT_g8473	457.216	2.16261	0.104904	20.6151	2.00709e-94	2.18479e-93	preferred_name=SPE2; eggnog=Adenosylmethionine decarboxylase; PFAMs=SAM_decarbox; nr=S-adenosylmethionine decarboxylase [Alternaria alternata]
AALT_g9564	5073.42	2.16275	0.0516405	41.8808	0	0	eggnog=CVNH; PFAMs=CVNH,LysM,Rick_17kDa_Anti; nr=CNVH-like protein [Alternaria alternata]
AALT_g4199	3909.8	2.16374	0.0553314	39.1051	0	0	preferred_name=ANB1; eggnog=eukaryotic translation initiation factor 5A; PFAMs=eIF-5a; nr=eukaryotic translation initiation factor 5A [Alternaria alternata]
AALT_g8978	127.352	2.16421	0.195309	11.0809	1.55265e-28	7.14868e-28	eggnog=Ring finger; PFAMs=Ank_5; nr=hypothetical protein CC77DRAFT_943096 [Alternaria alternata]
AALT_g10571	1578.75	2.16455	0.0656293	32.9814	1.50079e-238	4.0655e-237	preferred_name=GCD11; eggnog=Initiation factor eIF2 gamma, C terminal; PFAMs=GTP_EFTU,GTP_EFTU_D2,eIF2_C; nr=eukaryotic translation initiation factor 2 subunit 3, partial [Alternaria alternata]
AALT_g8621	589.433	2.16475	0.0928436	23.3161	3.0466e-120	4.11707e-119	preferred_name=GCD6; eggnog=eIF4-gamma/eIF5/eIF2-epsilon; PFAMs=Hexapep,Hexapep_2,NTP_transferase,W2; nr=translation initiation factor eIF-2B subunit epsilon [Alternaria alternata]
AALT_g10290	40.2611	2.16499	0.338841	6.38938	1.66563e-10	4.36938e-10	eggnog=Fungal specific transcription factor domain; PFAMs=Fungal_trans,Zn_clus; nr=C6 transcription factor [Alternaria alternata]
AALT_g7040	159.748	2.16519	0.175872	12.3111	7.88982e-35	4.14298e-34	preferred_name=SEN54; eggnog=tRNA-splicing endonuclease subunit sen54 N-term; PFAMs=tRNA_int_end_N2; nr=tRNA splicing endonuclease subunit [Alternaria alternata]
AALT_g10543	89.6965	2.17365	0.235199	9.24173	2.42548e-20	8.97106e-20	preferred_name=MSS116; eggnog=helicase superfamily c-terminal domain; PFAMs=DEAD,Helicase_C; nr=DEAD-like protein [Alternaria alternata]
AALT_g7659	409.445	2.17436	0.112097	19.3971	8.16172e-84	8.17896e-83	eggnog=HPP family; PFAMs=HPP; nr=phosphoglycerate mutase family protein [Alternaria alternata]
AALT_g11448	435.939	2.17524	0.116409	18.6862	6.4104e-78	6.07503e-77	preferred_name=HEM12; eggnog=Belongs to the uroporphyrinogen decarboxylase family; PFAMs=URO-D; nr=uroporphyrinogen decarboxylase [Alternaria alternata]
AALT_g5093	1806.58	2.18144	0.0678651	32.1438	1.07826e-226	2.73367e-225	preferred_name=RPS14B; eggnog=Belongs to the universal ribosomal protein uS11 family; PFAMs=Ribosomal_S11; nr=hypothetical protein COCMIDRAFT_32344 [Bipolaris oryzae ATCC 44560]
AALT_g7656	192.233	2.18336	0.161238	13.5412	8.92628e-42	5.30082e-41	preferred_name=ELP3; eggnog=Catalytic histone acetyltransferase subunit of the RNA polymerase II elongator complex, which is a component of the RNA polymerase II (Pol II) holoenzyme and is involved in transcriptional elongation; PFAMs=Acetyltransf_1,Radical_SAM,Radical_SAM_C; nr=histone acetyltransferase ELP3 [Alternaria alternata]
AALT_g810	2255.92	2.18382	0.058905	37.0736	7.49477e-301	2.85017e-299	preferred_name=rpl15; eggnog=Belongs to the eukaryotic ribosomal protein eL15 family; PFAMs=Ribosomal_L15e; nr=60S ribosomal protein L15 [Alternaria alternata]
AALT_g6176	1399.91	2.18425	0.0686622	31.8116	4.47427e-222	1.10598e-220	preferred_name=RPS17B; eggnog=Ribosomal S17; PFAMs=Ribosomal_S17e; nr=ribosomal protein S17e [Alternaria alternata]
AALT_g9597	45.3146	2.18443	0.32446	6.73252	1.6675e-11	4.57771e-11	eggnog=Belongs to the class I-like SAM-binding methyltransferase superfamily. RsmB NOP family; PFAMs=Methyltr_RsmB-F; nr=S-adenosyl-L-methionine-dependent methyltransferase [Alternaria alternata]
AALT_g5116	4577.48	2.18469	0.0495122	44.1243	0	0	nr=hypothetical protein AALT_g5116 [Alternaria alternata]
AALT_g9940	2095.35	2.18567	0.0570476	38.3132	0	0	preferred_name=RPL20B; eggnog=Belongs to the eukaryotic ribosomal protein eL20 family; PFAMs=Ribosomal_L18A; nr=hypothetical protein AA0111_g10479 [Alternaria arborescens]
AALT_g8372	113.055	2.18763	0.201503	10.8565	1.85666e-27	8.32865e-27	preferred_name=RPC34; eggnog=DNA-dependent RNA polymerase catalyzes the transcription of DNA into RNA using the four ribonucleoside triphosphates as substrates. Specific peripheric component of RNA polymerase III which synthesizes small RNAs, such as 5S rRNA and tRNAs; PFAMs=RNA_pol_Rpc34; nr=DNA-directed rna polymerase III subunit [Alternaria alternata]
AALT_g8731	108.451	2.19204	0.217825	10.0633	8.02767e-24	3.27539e-23	eggnog=Glutathione S-transferase, N-terminal domain; PFAMs=GST_C,GST_N; nr=glutathione S-transferase [Alternaria alternata]
AALT_g8150	441.138	2.19491	0.110094	19.9367	1.95417e-88	2.02323e-87	nr=hypothetical protein CC77DRAFT_213956 [Alternaria alternata]
AALT_g8789	1063.72	2.19582	0.0833484	26.3451	5.83329e-153	9.94424e-152	preferred_name=UBA1; eggnog=Belongs to the ubiquitin-activating E1 family; PFAMs=E1_4HB,E1_FCCH,E1_UFD,ThiF,UBA_e1_thiolCys; nr=ubiquitin-activating enzyme E1 [Alternaria alternata]
AALT_g9701	354.717	2.19758	0.123495	17.7949	7.74465e-71	6.87287e-70	preferred_name=GCN3; eggnog=Belongs to the eIF-2B alpha beta delta subunits family; PFAMs=IF-2B; nr=translation initiation factor eIF-2B subunit alpha [Alternaria alternata]
AALT_g8090	407.449	2.19841	0.126675	17.3547	1.81651e-67	1.54945e-66	preferred_name=MVD1; eggnog=Belongs to the diphosphomevalonate decarboxylase family; PFAMs=GHMP_kinases_N; nr=diphosphomevalonate decarboxylase [Alternaria alternata]
AALT_g6826	3535.62	2.19904	0.0613232	35.8598	1.29234e-281	4.43167e-280	preferred_name=RPS1; eggnog=Belongs to the eukaryotic ribosomal protein eS1 family; PFAMs=Ribosomal_S3Ae; nr=ribosomal protein S3Ae [Alternaria alternata]
AALT_g6837	1344.55	2.19924	0.070958	30.9936	6.58087e-211	1.52802e-209	preferred_name=RPL33B; eggnog=Ribosomal protein L35Ae; PFAMs=Ribosomal_L35Ae; nr=ribosomal protein L35Ae [Alternaria alternata]
AALT_g2694	76.0777	2.20092	0.257929	8.53304	1.42552e-17	4.86307e-17	eggnog=Protein of unknown function (DUF1214); PFAMs=DUF1214,DUF1254; nr=hypothetical protein AALT_g2694 [Alternaria alternata]
AALT_g10314	177.951	2.20328	0.173404	12.7061	5.47263e-37	2.98954e-36	eggnog=Acetyltransferase (GNAT) domain; PFAMs=Acetyltransf_1,Acetyltransf_10; nr=acyl-CoA N-acyltransferase [Alternaria alternata]
AALT_g6815	1907	2.20376	0.0589328	37.3945	4.80198e-306	1.8742e-304	preferred_name=RPL25; eggnog=Ribosomal protein L23, N-terminal domain; PFAMs=Ribosomal_L23,Ribosomal_L23eN; nr=hypothetical protein CC77DRAFT_1021147 [Alternaria alternata]
AALT_g7169	1981.16	2.2038	0.0602601	36.5715	8.11706e-293	2.95426e-291	preferred_name=wos2; eggnog=CS domain; PFAMs=CS; nr=HSP20-like chaperone [Alternaria alternata]
AALT_g7112	84.3081	2.20384	0.236628	9.31353	1.23653e-20	4.61221e-20	nr=transcription factor c2h2 [Alternaria alternata]
AALT_g6280	468.985	2.2059	0.104052	21.2001	9.53822e-100	1.08818e-98	preferred_name=CCT6; eggnog=assists the folding of proteins upon ATP hydrolysis; PFAMs=Cpn60_TCP1; nr=T-complex protein 1 subunit zeta [Alternaria alternata]
AALT_g8885	408.745	2.20731	0.110722	19.9357	1.99544e-88	2.06416e-87	preferred_name=LIA1; eggnog=Catalyzes the hydroxylation of the N(6)-(4-aminobutyl)- L-lysine intermediate to form hypusine, an essential post- translational modification only found in mature eIF-5A factor; PFAMs=HEAT_2,HEAT_PBS; nr=deoxyhypusine hydroxylase [Alternaria alternata]
AALT_g9100	799.387	2.20779	0.082215	26.8539	7.60045e-159	1.35201e-157	preferred_name=MPE1; eggnog=DWNN; PFAMs=DWNN,U-box,zf-CCHC_2; nr=DWNN-domain-containing protein [Alternaria alternata]
AALT_g5481	3668.87	2.20835	0.0540603	40.8497	0	0	preferred_name=RPS15; eggnog=Belongs to the universal ribosomal protein uS19 family; PFAMs=Ribosomal_S19; nr=ribosomal protein S19 [Alternaria alternata]
AALT_g9072	297.302	2.20862	0.133732	16.5152	2.85109e-61	2.26731e-60	preferred_name=DPH5; eggnog=Tetrapyrrole (Corrin/Porphyrin) Methylases; PFAMs=TP_methylase; nr=Diphthine methyl ester synthase [Alternaria gaisen]
AALT_g8676	2722.99	2.20863	0.0567511	38.9178	0	0	eggnog=Belongs to the eukaryotic ribosomal protein eL42 family; PFAMs=Ribosomal_L44; nr=similar to 60S ribosomal protein L44 [Leptosphaeria maculans JN3]
AALT_g5782	234.818	2.20932	0.145548	15.1794	4.84546e-52	3.37986e-51	eggnog=Platelet-activating factor acetylhydrolase, isoform II; PFAMs=PAF-AH_p_II; nr=hypothetical protein CC77DRAFT_1019415 [Alternaria alternata]
AALT_g1595	287.539	2.21014	0.129713	17.0386	4.24598e-65	3.53038e-64	preferred_name=YPL225W; eggnog=Polysaccharide biosynthesis; PFAMs=Polysacc_synt_4; nr=DUF757-domain-containing protein [Alternaria alternata]
AALT_g7401	1789.7	2.21406	0.0661861	33.4521	2.40236e-245	6.6754e-244	preferred_name=PRT1; eggnog=Component of the eukaryotic translation initiation factor 3 (eIF-3) complex, which is involved in protein synthesis and, together with other initiation factors, stimulates binding of mRNA and methionyl-tRNAi to the 40S ribosome; PFAMs=RRM_1,eIF2A; nr=eukaryotic translation initiation factor 3 subunit B [Alternaria alternata]
AALT_g3687	1975.31	2.21645	0.0622657	35.5967	1.57753e-277	5.22832e-276	preferred_name=ADE3; eggnog=Formate--tetrahydrofolate ligase; PFAMs=FTHFS,THF_DHG_CYH,THF_DHG_CYH_C; nr=FTHFS-like protein [Alternaria alternata]
AALT_g5467	1400.62	2.21715	0.0688251	32.2143	1.11408e-227	2.84269e-226	eggnog=PX-associated; PFAMs=DUF3818,PX,PXB; nr=px-like protein [Alternaria alternata]
AALT_g11059	238.443	2.22419	0.163635	13.5924	4.44494e-42	2.65823e-41	nr=hypothetical protein AALT_g11059 [Alternaria alternata]
AALT_g9658	2491.02	2.2265	0.0588412	37.8392	0	0	preferred_name=RPS5; eggnog=Belongs to the universal ribosomal protein uS7 family; PFAMs=Ribosomal_S7; nr=ribosomal protein S7 [Alternaria alternata]
AALT_g1285	2111.98	2.22673	0.0643943	34.5796	5.12253e-262	1.55445e-260	preferred_name=RPS2; eggnog=Belongs to the universal ribosomal protein uS5 family; PFAMs=Ribosomal_S5,Ribosomal_S5_C; nr=ribosomal protein S5 [Alternaria alternata]
AALT_g9260	3709.86	2.22751	0.0521902	42.6805	0	0	eggnog=Belongs to the cytochrome P450 family; PFAMs=p450; nr=ent-kaurene oxidase [Alternaria alternata]
AALT_g9780	75.8397	2.22978	0.256385	8.69698	3.40828e-18	1.18904e-17	eggnog=SET (Su(var)3-9, Enhancer-of-zeste, Trithorax) domain; PFAMs=SET,TPR_2; nr=SET domain-containing protein [Alternaria alternata]
AALT_g10214	52.2675	2.23132	0.297466	7.50109	6.32916e-14	1.90888e-13	nr=hypothetical protein AALT_g10214 [Alternaria alternata]
AALT_g6890	84.3979	2.2317	0.236651	9.43036	4.08696e-21	1.54383e-20	preferred_name=RPA49; eggnog=A49-like RNA polymerase I associated factor; PFAMs=RNA_pol_I_A49; nr=RNA polymerase I associated factor, A49-like protein [Alternaria alternata]
AALT_g4082	2415.3	2.23262	0.0591766	37.7281	0	0	preferred_name=RPL24; eggnog=Ribosomal protein L24e; PFAMs=Ribosomal_L24e; nr=hypothetical protein CC77DRAFT_926705 [Alternaria alternata]
AALT_g5486	11542.1	2.23483	0.0452834	49.352	0	0	nr=beta-flanking protein [Alternaria alternata]
AALT_g9473	4448.97	2.23935	0.0502542	44.5605	0	0	preferred_name=RPL10A; eggnog=Belongs to the universal ribosomal protein uL1 family; PFAMs=Ribosomal_L1; nr=60s ribosomal protein l10a [Stemphylium lycopersici]
AALT_g3620	3370.94	2.24147	0.0566388	39.5748	0	0	preferred_name=RPS6; eggnog=Belongs to the eukaryotic ribosomal protein eS6 family; PFAMs=Ribosomal_S6e; nr=40S ribosomal protein [Alternaria arborescens]
AALT_g1436	34.677	2.24154	0.362232	6.18813	6.0884e-10	1.55486e-09	eggnog=Common central domain of tyrosinase; PFAMs=Tyrosinase; nr=Di-copper centre-containing protein [Alternaria alternata]
AALT_g172	185.186	2.24182	0.162446	13.8004	2.53577e-43	1.55087e-42	preferred_name=fsf1; eggnog=mitochondrial transport protein; PFAMs=Mtc; nr=sideroflexin-5 [Alternaria alternata]
AALT_g686	991.479	2.24206	0.0796865	28.136	3.55887e-174	6.77785e-173	eggnog=Putative peptidase family; PFAMs=Metallopep; nr=hypothetical protein AALT_g686 [Alternaria alternata]
AALT_g173	435.44	2.24555	0.117604	19.0942	2.82373e-81	2.76432e-80	preferred_name=LHS1; eggnog=Belongs to the heat shock protein 70 family; PFAMs=HSP70; nr=heat shock protein 70-like protein-like protein [Alternaria alternata]
AALT_g6309	2670.21	2.2456	0.0623611	36.0097	5.90667e-284	2.0492e-282	preferred_name=RPS16; eggnog=Belongs to the universal ribosomal protein uS9 family; PFAMs=Ribosomal_S9; nr=ribosomal protein S9 [Alternaria alternata]
AALT_g7986	1213.15	2.24623	0.0717232	31.318	2.65293e-215	6.2954e-214	eggnog=mRNA cap-binding component of the eukaryotic translation initiation factor 3 (eIF-3) complex, which is involved in protein synthesis of a specialized repertoire of mRNAs and, together with other initiation factors, stimulates binding of mRNA and methionyl-tRNAi to the 40S ribosome. The eIF-3 complex specifically targets and initiates translation of a subset of mRNAs involved in cell prolif…
AALT_g8963	789.071	2.248	0.0842035	26.6973	5.06072e-157	8.81725e-156	preferred_name=ARC1; eggnog=Putative tRNA binding domain; PFAMs=GST_C,tRNA_bind; nr=multisynthetase complex auxiliary component p43 [Alternaria alternata]
AALT_g1786	517.014	2.24821	0.105627	21.2843	1.58588e-100	1.82507e-99	preferred_name=SSZ1; eggnog=Belongs to the heat shock protein 70 family; PFAMs=HSP70; nr=chaperone protein dnaK [Alternaria alternata]
AALT_g6986	493.969	2.24891	0.103928	21.6391	7.70541e-104	9.08795e-103	eggnog=Ferrous iron transport protein B; PFAMs=MMR_HSR1; nr=ribosome biogenesis GTPase-like protein Lsg1 [Alternaria alternata]
AALT_g8026	273.546	2.24985	0.142182	15.8238	2.13371e-56	1.57343e-55	preferred_name=CLU1; eggnog=mRNA-binding protein involved in proper cytoplasmic distribution of mitochondria; PFAMs=CLU,CLU_N,DUF727,TPR_10,TPR_12,eIF3_p135; nr=eukaryotic translation initiation factor 3 subunit clu1 [Alternaria alternata]
AALT_g7540	435.721	2.2516	0.112463	20.0208	3.62921e-89	3.77062e-88	preferred_name=txl1; eggnog=PITH domain; PFAMs=PITH,Thioredoxin; nr=DUF1000-domain-containing protein [Alternaria alternata]
AALT_g11242	394.361	2.25171	0.116436	19.3386	2.54505e-83	2.54184e-82	nr=cell filamentation protein Fic [Alternaria alternata]
AALT_g4947	1288.46	2.2525	0.0715299	31.4904	1.17573e-217	2.83538e-216	preferred_name=PGI1; eggnog=Belongs to the GPI family; PFAMs=PGI; nr=Glucose-6-phosphate isomerase [Alternaria tenuissima]
AALT_g4325	1059.71	2.25542	0.0772789	29.1855	2.96489e-187	6.22627e-186	preferred_name=FUN12; eggnog=Translation-initiation factor 2; PFAMs=GTP_EFTU,GTP_EFTU_D2,IF-2; nr=Eukaryotic translation initiation factor [Alternaria arborescens]
AALT_g1454	2786.14	2.25585	0.0617243	36.5473	1.97055e-292	7.10654e-291	eggnog=Belongs to the eukaryotic ribosomal protein eS24 family; PFAMs=Ribosomal_S24e; nr=hypothetical protein B5807_07783 [Epicoccum nigrum]
AALT_g4833	170.925	2.25787	0.167227	13.5019	1.52494e-41	9.02417e-41	eggnog=Inositol-1-monophosphatase; PFAMs=Inositol_P; nr=inositol monophosphatase [Alternaria alternata]
AALT_g10082	63.4848	2.25828	0.278356	8.11294	4.94108e-16	1.60972e-15	eggnog=Belongs to the glycosyl hydrolase 32 family; PFAMs=Glyco_hydro_32C,Glyco_hydro_32N; nr=extracellular invertase [Alternaria alternata]
AALT_g4960	37.2375	2.25846	0.361994	6.23894	4.40541e-10	1.13311e-09	eggnog=non-ribosomal peptide synthetase; PFAMs=AMP-binding,NAD_binding_4,PP-binding; nr=acetyl-CoA synthetase-like protein [Alternaria alternata]
AALT_g11336	73.1772	2.25968	0.259528	8.7069	3.12289e-18	1.09105e-17	nr=hypothetical protein AALT_g11336 [Alternaria alternata]
AALT_g375	1110.51	2.25982	0.0750852	30.0967	5.34997e-199	1.17769e-197	preferred_name=kap123; eggnog=Importin-beta N-terminal domain; PFAMs=HEAT,HEAT_EZ,IBN_N; nr=putative importin subunit beta-4 [Alternaria arborescens]
AALT_g4620	417.213	2.25994	0.113767	19.8646	8.24644e-88	8.48604e-87	eggnog=Belongs to the glycosyl hydrolase 31 family; PFAMs=Gal_mutarotas_2,Glyco_hydro_31,NtCtMGAM_N; nr=glycosyl hydrolases family 31-like protein [Alternaria alternata]
AALT_g3754	2915.95	2.26171	0.0522289	43.3039	0	0	eggnog=Ribosomal protein l14; PFAMs=KOW,Ribosomal_L14e; nr=60s ribosomal protein l14 [Alternaria alternata]
AALT_g786	198.367	2.26299	0.15538	14.5642	4.74445e-48	3.13435e-47	eggnog=Belongs to the thiolase family; PFAMs=Thiolase_C,Thiolase_N; nr=thiolase [Alternaria alternata]
AALT_g5635	7.5767	2.26311	0.825449	2.74167	0.0061127	0.00980097	eggnog=NmrA-like family; PFAMs=NmrA; nr=isoflavone reductase family protein [Alternaria alternata]
AALT_g6946	149.447	2.26535	0.183342	12.3559	4.52895e-35	2.39039e-34	eggnog=Short chain dehydrogenase (AtsC); PFAMs=adh_short; nr=putative short chain dehydrogenase [Alternaria alternata]
AALT_g1278	109.045	2.26684	0.218815	10.3596	3.78534e-25	1.60118e-24	eggnog=Enoyl-(Acyl carrier protein) reductase; PFAMs=adh_short_C2; nr=hypothetical protein AA0120_g6875 [Alternaria tenuissima]
AALT_g5919	8.56731	2.26779	0.743537	3.05	0.0022884	0.00384969	eggnog=DJ-1 PfpI family protein; PFAMs=DJ-1_PfpI; nr=class I glutamine amidotransferase-like protein [Alternaria alternata]
AALT_g5643	448.074	2.26792	0.109417	20.7274	1.96254e-95	2.15009e-94	preferred_name=AMD1; eggnog=Adenosine/AMP deaminase; PFAMs=A_deaminase; nr=AMP deaminase [Alternaria alternata]
AALT_g6801	32.2712	2.27071	0.391304	5.80293	6.51651e-09	1.59288e-08	eggnog=Serine aminopeptidase, S33; PFAMs=Abhydrolase_1; nr=alpha/beta-hydrolase [Alternaria alternata]
AALT_g2103	75.4004	2.27121	0.255249	8.89803	5.68476e-19	2.03162e-18	eggnog=Major Facilitator Superfamily; PFAMs=MFS_1; nr=MFS general substrate transporter [Alternaria alternata]
AALT_g154	591.333	2.27153	0.114609	19.8198	2.00832e-87	2.0542e-86	eggnog=Endoribonuclease L-PSP; PFAMs=Ribonuc_L-PSP; nr=YjgF-like protein [Alternaria alternata]
AALT_g11554	121.828	2.27342	0.206968	10.9844	4.54207e-28	2.07037e-27	nr=hypothetical protein AALT_g11554 [Alternaria alternata]
AALT_g3939	566.367	2.27377	0.100701	22.5795	6.89562e-113	8.84503e-112	preferred_name=PDH1; eggnog=MmgE/PrpD family; PFAMs=MmgE_PrpD; nr=2-methylcitrate dehydratase [Alternaria alternata]
AALT_g4780	1315.1	2.27401	0.0678365	33.5219	2.31243e-246	6.47099e-245	preferred_name=MET13; eggnog=Methylenetetrahydrofolate reductase; PFAMs=MTHFR; nr=methylenetetrahydrofolate reduct [Alternaria alternata]
AALT_g11541	75.1108	2.27479	0.255492	8.90355	5.40871e-19	1.93471e-18	eggnog=Alpha/beta hydrolase family; PFAMs=Abhydrolase_1; nr=alpha/beta-hydrolase [Alternaria alternata]
AALT_g9624	3532.81	2.27577	0.0484829	46.9397	0	0	preferred_name=TEF4; eggnog=cAMP phosphodiesterases class-II; PFAMs=EF1G,GST_C,GST_N,PDEase_II; nr=EF1G like protein [Alternaria alternata]
AALT_g2407	170.605	2.27923	0.168722	13.5088	1.38771e-41	8.22435e-41	nr=hypothetical protein CC77DRAFT_1039301 [Alternaria alternata]
AALT_g7699	2624.03	2.28069	0.0542254	42.0594	0	0	preferred_name=ERG11; eggnog=Belongs to the cytochrome P450 family; PFAMs=p450; nr=Eburicol 14-alpha-demethylase [Alternaria gaisen]
AALT_g6663	333.333	2.28169	0.128773	17.7186	3.01195e-70	2.65504e-69	preferred_name=ade1; eggnog=Phosphoribosylglycinamide synthetase, ATP-grasp (A) domain; PFAMs=AIRS,AIRS_C,GARS_A,GARS_C,GARS_N; nr=phosphoribosylamine-glycine ligase [Alternaria alternata]
AALT_g1504	235.237	2.28403	0.146637	15.576	1.05922e-54	7.61673e-54	eggnog=Galactose oxidase, central domain; PFAMs=Kelch_1,Kelch_3,Kelch_4; nr=galactose oxidase [Alternaria alternata]
AALT_g8619	82.8761	2.28569	0.237794	9.61206	7.11085e-22	2.73929e-21	nr=hypothetical protein AALT_g8619 [Alternaria alternata]
AALT_g3466	394.634	2.28806	0.114029	20.0656	1.47458e-89	1.53743e-88	preferred_name=TIM9; eggnog=Belongs to the small Tim family; PFAMs=zf-Tim10_DDP; nr=mitochondrial import inner membrane translocase subunit tim9 [Alternaria alternata]
AALT_g11680	11.82	2.28974	0.622738	3.67689	0.000236093	0.000434032	eggnog=Carbohydrate esterase family 1 protein; PFAMs=Esterase_phd; nr=alpha/beta-hydrolase [Alternaria alternata]
AALT_g1503	636.715	2.29206	0.0952607	24.061	6.41021e-128	9.11956e-127	preferred_name=MDN1; eggnog=Nuclear chaperone required for maturation and nuclear export of pre-60S ribosome subunits; PFAMs=AAA_5,VWA; nr=midasin [Alternaria alternata]
AALT_g1840	1012.13	2.29306	0.0792352	28.9399	3.75698e-184	7.71222e-183	preferred_name=MET3; eggnog=Catalyzes the first intracellular reaction of sulfate assimilation, forming adenosine-5'-phosphosulfate (APS) from inorganic sulfate and ATP. Plays an important role in sulfate activation as a component of the biosynthesis pathway of sulfur- containing amino acids; PFAMs=APS_kinase,ATP-sulfurylase,PUA_2; nr=ATP-sulfurylase [Alternaria alternata]
AALT_g9490	311.552	2.29412	0.129739	17.6826	5.70641e-70	5.00418e-69	preferred_name=CDR1; eggnog=Belongs to the ABC transporter superfamily. ABCG family. PDR (TC 3.A.1.205) subfamily; PFAMs=ABC2_membrane,ABC_tran,ABC_trans_N,PDR_CDR; nr=opaque-specific abc transporter cdr3 [Alternaria alternata]
AALT_g2943	213.535	2.29556	0.152479	15.0549	3.20637e-51	2.2067e-50	eggnog=Homeobox KN domain; PFAMs=Homeobox_KN; nr=hypothetical protein CC77DRAFT_1092390 [Alternaria alternata]
AALT_g5695	365.321	2.29617	0.226918	10.1189	4.55486e-24	1.87325e-23	eggnog=Beta-eliminating lyase; PFAMs=Beta_elim_lyase; nr=Aldolase [Alternaria gaisen]
AALT_g2085	2588.83	2.29715	0.0591182	38.8569	0	0	eggnog=Ribosomal protein 60S L18 and 50S L18e; PFAMs=Ribosomal_L18; nr=hypothetical protein AA0111_g5585 [Alternaria arborescens]
AALT_g8513	100.549	2.2984	0.224942	10.2177	1.65154e-24	6.8708e-24	preferred_name=RMT2; eggnog=S-adenosyl-L-methionine-dependent protein-arginine N- methyltransferase that methylates the delta-nitrogen atom of arginine residues to form N5-methylarginine (type IV) in target proteins. Monomethylates ribosomal protein L12; PFAMs=Ank_2,Ank_4; nr=arginine N-methyltransferase 2 [Alternaria alternata]
AALT_g6208	588.17	2.29977	0.096119	23.9263	1.63199e-126	2.28614e-125	preferred_name=PIM1; eggnog=ATP-dependent serine protease that mediates the selective degradation of misfolded, unassembled or oxidatively damaged polypeptides as well as certain short-lived regulatory proteins in the mitochondrial matrix. May also have a chaperone function in the assembly of inner membrane protein complexes. Participates in the regulation of mitochondrial gene expression and in …
AALT_g8486	478.465	2.30268	0.112456	20.4762	3.50947e-93	3.78889e-92	preferred_name=ADE6; eggnog=CobB/CobQ-like glutamine amidotransferase domain; PFAMs=AIRS_C,GATase_5; nr=phosphoribosylformylglycinamidine synthase [Alternaria alternata]
AALT_g4075	845.854	2.30602	0.0863808	26.696	5.23752e-157	9.1119e-156	nr=cell death in tomato 1 [Alternaria alternata]
AALT_g4375	3524.8	2.30835	0.0539917	42.7537	0	0	nr=zincin [Alternaria alternata]
AALT_g9643	1624.39	2.30965	0.0723769	31.9114	1.85235e-223	4.63673e-222	eggnog=Belongs to the heat shock protein 70 family; PFAMs=HSP70; nr=hsp70 like protein [Alternaria alternata]
AALT_g3978	1251.5	2.31073	0.0736789	31.3621	6.65627e-216	1.58907e-214	eggnog=Protein of unknown function (DUF3602); PFAMs=DUF3602; nr=hypothetical protein CC77DRAFT_1016097 [Alternaria alternata]
AALT_g6538	229.585	2.31214	0.147905	15.6326	4.36349e-55	3.15688e-54	eggnog=3-hydroxyacyl-CoA dehydrogenase, C-terminal domain; PFAMs=3HCDH,3HCDH_N; nr=3-hydroxybutyryl-CoA dehydrogenase [Alternaria alternata]
AALT_g2518	4367.53	2.31571	0.0628424	36.8495	2.98283e-297	1.10253e-295	preferred_name=ubi3; eggnog=Ribosomal protein S27a; PFAMs=Ribosomal_S27,ubiquitin; nr=ubiquitin-domain-containing protein [Paraphaeosphaeria sporulosa]
AALT_g4769	82.4029	2.31766	0.240669	9.63009	5.96747e-22	2.30632e-21	nr=hypothetical protein CC77DRAFT_648286 [Alternaria alternata]
AALT_g3508	8077.15	2.32224	0.0510485	45.4908	0	0	preferred_name=PHM7; eggnog=Extracellular tail, of 10TM putative phosphate transporter; PFAMs=PHM7_cyt,PHM7_ext,RSN1_7TM,RSN1_TM; nr=putative membrane protein [Alternaria gaisen]
AALT_g8133	85.3603	2.32292	0.239716	9.69031	3.31509e-22	1.29174e-21	nr=hypothetical protein AALT_g8133 [Alternaria alternata]
AALT_g9034	724.371	2.32399	0.092018	25.2559	9.76182e-141	1.53206e-139	PFAMs=IDO; nr=15-hydroxyprostaglandin dehydrogenase (nad(+)) [Alternaria alternata]
AALT_g8376	1845.85	2.32407	0.0607112	38.2808	0	0	eggnog=Ribosomal protein L34e; PFAMs=Ribosomal_L34e; nr=ribosomal protein L34e [Alternaria alternata]
AALT_g6042	484.926	2.32491	0.110683	21.0051	5.89529e-98	6.59261e-97	eggnog=Casein kinase substrate phosphoprotein PP28; PFAMs=PP28; nr=casein kinase phosphoprotein pp28 [Stemphylium lycopersici]
AALT_g9717	858.981	2.32645	0.0860626	27.0321	6.20797e-161	1.11772e-159	eggnog=Zinc finger C-x8-C-x5-C-x3-H type (and similar); PFAMs=RRM_1,zf-CCCH; nr=RNA-binding domain-containing protein [Alternaria alternata]
AALT_g1430	530.56	2.32825	0.105489	22.0711	5.99419e-108	7.3777e-107	preferred_name=CWC24; eggnog=Zinc finger C-x8-C-x5-C-x3-H type (and similar); PFAMs=zf-C3HC4,zf-C3HC4_2,zf-C3HC4_3,zf-CCCH,zf-RING_UBOX; nr=hypothetical protein CC77DRAFT_952554 [Alternaria alternata]
AALT_g1607	352.001	2.33311	0.125567	18.5805	4.6175e-77	4.33782e-76	eggnog=Serine hydrolase involved in the detoxification of formaldehyde; PFAMs=Esterase; nr=S-formylglutathione hydrol [Alternaria alternata]
AALT_g1177	545.494	2.33321	0.100937	23.1156	3.23015e-118	4.30626e-117	eggnog=Maltose acetyltransferase; PFAMs=Hexapep,Hexapep_2,Mac; nr=hypothetical protein AA0111_g12176 [Alternaria arborescens]
AALT_g5933	2665.75	2.33425	0.0613743	38.0331	0	0	preferred_name=RPS18; eggnog=Belongs to the universal ribosomal protein uS13 family; PFAMs=Ribosomal_S13; nr=40S ribosomal protein S18 [Pyrenophora tritici-repentis Pt-1C-BFP]
AALT_g8228	365.248	2.3343	0.123387	18.9185	8.02648e-80	7.74262e-79	PFAMs=Acetyltransf_1,Acetyltransf_10,Acetyltransf_7,FR47; nr=hypothetical protein CC77DRAFT_1022453 [Alternaria alternata]
AALT_g9760	1997.92	2.33584	0.0590573	39.5522	0	0	preferred_name=RPS21; eggnog=Ribosomal protein S21e; PFAMs=Ribosomal_S21e; nr=ribosomal protein S21e [Alternaria alternata]
AALT_g2814	870.249	2.33677	0.0809607	28.863	3.48274e-183	7.08794e-182	preferred_name=CCP1; eggnog=Belongs to the peroxidase family; PFAMs=peroxidase; nr=Cytochrome c peroxidase [Alternaria gaisen]
AALT_g8827	3162.1	2.33757	0.0596343	39.1985	0	0	preferred_name=RPL9B; eggnog=Ribosomal protein L6; PFAMs=Ribosomal_L6; nr=ribosomal protein L6 [Alternaria alternata]
AALT_g1180	2340.65	2.34219	0.0603543	38.8073	0	0	preferred_name=RPS9B; eggnog=Belongs to the universal ribosomal protein uS4 family; PFAMs=Ribosomal_S4,S4; nr=40S ribosomal protein [Alternaria tenuissima]
AALT_g8775	540.127	2.34355	0.102349	22.8976	4.91092e-116	6.45987e-115	eggnog=Belongs to the GMC oxidoreductase family; PFAMs=GMC_oxred_C,GMC_oxred_N; nr=alcohol oxidase [Alternaria alternata]
AALT_g2203	238.12	2.34617	0.145636	16.1098	2.17869e-58	1.66026e-57	preferred_name=DLD2; eggnog=FAD linked oxidases, C-terminal domain; PFAMs=FAD-oxidase_C,FAD_binding_4; nr=hypothetical protein CUC08_Gglean000559 [Alternaria sp. MG1]
AALT_g7170	161.264	2.34726	0.175375	13.3843	7.47369e-41	4.37471e-40	eggnog=Haloacid dehalogenase-like hydrolase; PFAMs=HAD_2; nr=hypothetical protein AA0111_g8031 [Alternaria arborescens]
AALT_g526	2115.85	2.34861	0.0608487	38.5976	0	0	preferred_name=rpl8; eggnog=Ribosomal protein L7Ae/L30e/S12e/Gadd45 family; PFAMs=Ribosomal_L7Ae; nr=L30e-like protein [Alternaria alternata]
AALT_g7477	38.2683	2.3533	0.35473	6.63406	3.2657e-11	8.85455e-11	nr=hypothetical protein AALT_g7477 [Alternaria alternata]
AALT_g5480	488.762	2.35398	0.107603	21.8766	4.33931e-106	5.25366e-105	eggnog=Putative undecaprenyl diphosphate synthase; PFAMs=Prenyltransf; nr=Undecaprenyl diphosphate synthase [Alternaria alternata]
AALT_g8333	55.9281	2.35685	0.296057	7.9608	1.70937e-15	5.46235e-15	nr=hypothetical protein AA0120_g4434 [Alternaria tenuissima]
AALT_g3091	60.0499	2.35777	0.288555	8.17096	3.05943e-16	1.00277e-15	preferred_name=ucp12; eggnog=RWD; PFAMs=DEAD,HA2,Helicase_C,OB_NTP_bind,RWD; nr=DEAD/DEAH box helicase-like protein [Alternaria alternata]
AALT_g1063	285.558	2.36128	0.13252	17.8182	5.10403e-71	4.53628e-70	eggnog=Heterokaryon incompatibility protein (HET); PFAMs=HET; nr=HET-like protein [Alternaria alternata]
AALT_g8024	14.6188	2.36991	0.60442	3.92097	8.81933e-05	0.000167185	eggnog=L-rhamnose mutarotase; PFAMs=rhaM; nr=rhamnose mutarotase [Alternaria alternata]
AALT_g2063	88.134	2.37254	0.235104	10.0915	6.02593e-24	2.46884e-23	eggnog=Domain of unknown function (DUF3441); PFAMs=DUF3441,DUF814,FbpA; nr=serologically defined colon cancer antigen 1 [Alternaria alternata]
AALT_g10551	227.736	2.3729	0.14924	15.8999	6.34888e-57	4.73472e-56	preferred_name=HIS3; eggnog=Imidazoleglycerol-phosphate dehydratase; PFAMs=IGPD; nr=imidazole glycerol phosphate dehydratase [Alternaria alternata]
AALT_g5062	141.13	2.37296	0.194518	12.1991	3.14133e-34	1.63258e-33	preferred_name=AFG2; eggnog=AAA domain (dynein-related subfamily); PFAMs=AAA; nr=heat shock protein [Alternaria alternata]
AALT_g9381	1505.28	2.37523	0.0724188	32.7985	6.18842e-236	1.64263e-234	eggnog=Pentacotripeptide-repeat region of PRORP; PFAMs=PPR,PPR_2,PPR_3; nr=pentatricopeptide repeat protein [Alternaria alternata]
AALT_g10631	420.464	2.37593	0.112447	21.1293	4.27626e-99	4.85065e-98	preferred_name=TPS3; eggnog=Glycosyltransferase family 20 protein; PFAMs=Glyco_transf_20,Trehalose_PPase; nr=putative alpha,alpha-trehalose-phosphate synthase [UDP-forming]
AALT_g3395	37.6212	2.3804	0.357625	6.65613	2.8114e-11	7.63148e-11	eggnog=Dak2; PFAMs=Dak1,Dak2; nr=dihydroxyacetone kinase [Alternaria alternata]
AALT_g8753	170.437	2.38161	0.173569	13.7214	7.55997e-43	4.58819e-42	preferred_name=BCP1; eggnog=Involved in nuclear export, actin cytoskeleton organization and vesicular transport; PFAMs=BCIP; nr=hypothetical protein CC77DRAFT_989979 [Alternaria alternata]
AALT_g2818	2542.86	2.38363	0.0613207	38.8716	0	0	preferred_name=rps23; eggnog=Belongs to the universal ribosomal protein uS12 family; PFAMs=Ribosom_S12_S23; nr=hypothetical protein COCMIDRAFT_27834 [Bipolaris oryzae ATCC 44560]
AALT_g7630	4101.65	2.38466	0.110185	21.6424	7.16995e-104	8.46482e-103	nr=hypothetical protein CC77DRAFT_1060800 [Alternaria alternata]
AALT_g11483	2088.58	2.3857	0.129916	18.3634	2.57812e-75	2.37865e-74	preferred_name=RPS0; eggnog=Required for the assembly and or stability of the 40S ribosomal subunit. Required for the processing of the 20S rRNA- precursor to mature 18S rRNA in a late step of the maturation of 40S ribosomal subunits; PFAMs=40S_SA_C,Ribosomal_S2; nr=ribosomal protein S2 [Alternaria alternata]
AALT_g646	40383	2.38706	0.0431068	55.3754	0	0	preferred_name=UBI4; eggnog=Polyubiquitin; PFAMs=ubiquitin; nr=Zn-finger in ubiquitin-hydrolase [Colletotrichum higginsianum IMI 349063]
AALT_g3793	112.423	2.38896	0.214298	11.1478	7.33918e-29	3.40819e-28	eggnog=Putative serine dehydratase domain; PFAMs=Ala_racemase_N,D-ser_dehydrat; nr=alanine racemase domain protein [Alternaria alternata]
AALT_g876	2984.45	2.38915	0.0561226	42.5702	0	0	preferred_name=cpc2; eggnog=WD domain, G-beta repeat; PFAMs=WD40; nr=Guanine nucleotide-binding protein subunit beta-like protein [Alternaria tenuissima]
AALT_g4837	562.656	2.38964	0.0984442	24.274	3.68798e-130	5.31688e-129	eggnog=F-box domain; PFAMs=F-box,F-box-like; nr=hypoxanthine guanine phosphoribosyltransferase [Alternaria alternata]
AALT_g7174	208.761	2.39372	0.169482	14.1237	2.71231e-45	1.7191e-44	eggnog=rna methylase family; PFAMs=UPF0020; nr=tRNA guanosine-2&apos;-O-methyltransferase [Alternaria alternata]
AALT_g7764	1453.93	2.39641	0.066856	35.8444	2.25062e-281	7.69556e-280	preferred_name=IPP1; eggnog=Inorganic pyrophosphatase; PFAMs=Pyrophosphatase; nr=Inorganic pyrophosphatase [Alternaria gaisen]
AALT_g9057	2341.25	2.40869	0.0640946	37.5803	0	0	preferred_name=RPL30; eggnog=Ribosomal protein L7Ae/L30e/S12e/Gadd45 family; PFAMs=Ribosomal_L7Ae; nr=L30e-like protein [Alternaria alternata]
AALT_g11550	147.057	2.41269	0.185757	12.9884	1.42388e-38	8.00299e-38	eggnog=Predicted membrane protein (DUF2231); PFAMs=DUF2231; nr=hypothetical protein AA0111_g10448 [Alternaria arborescens]
AALT_g505	12.683	2.41484	0.62585	3.85849	0.000114091	0.000214158	nr=hypothetical protein AALT_g505 [Alternaria alternata]
AALT_g10550	98.0354	2.41744	0.224678	10.7596	5.34157e-27	2.37015e-26	preferred_name=RPC19; eggnog=RNA polymerase Rpb3/Rpb11 dimerisation domain; PFAMs=RNA_pol_L_2; nr=hypothetical protein AA0111_g9152 [Alternaria arborescens]
AALT_g2405	775.393	2.41819	0.0910708	26.5528	2.38168e-155	4.10735e-154	eggnog=GTP cyclohydrolase I; PFAMs=GTP_cyclohydroI; nr=GTP cyclohydrolase 1 [Alternaria gaisen]
AALT_g3040	694.551	2.41859	0.0942183	25.6701	2.52119e-145	4.08102e-144	preferred_name=FRS1; eggnog=tRNA synthetase B5 domain; PFAMs=B3_4,B5; nr=phenylalanyl-tRNA synthetase beta chain [Alternaria alternata]
AALT_g8875	2408.4	2.42181	0.0609768	39.717	0	0	preferred_name=RPL6; eggnog=Belongs to the eukaryotic ribosomal protein eL6 family; PFAMs=Ribosomal_L6e,Ribosomal_L6e_N; nr=hypothetical protein CC77DRAFT_1031422 [Alternaria alternata]
AALT_g4734	1901.17	2.42227	0.0680044	35.6194	7.02149e-278	2.34017e-276	preferred_name=RPS22; eggnog=Belongs to the universal ribosomal protein uS8 family; PFAMs=Ribosomal_S8; nr=ribosomal protein S8 [Alternaria alternata]
AALT_g6777	20.7451	2.42251	0.489073	4.95328	7.2974e-07	1.59366e-06	eggnog=short chain dehydrogenase; PFAMs=adh_short; nr=hypothetical protein AALT_g6777 [Alternaria alternata]
AALT_g10876	903.465	2.42254	0.0869163	27.8722	5.80574e-171	1.09168e-169	nr=Integral membrane family protein [Alternaria alternata]
AALT_g248	940.284	2.42257	0.0814093	29.7579	1.37044e-194	2.95641e-193	preferred_name=SUP35; eggnog=Elongation factor Tu C-terminal domain; PFAMs=GTP_EFTU,GTP_EFTU_D2,GTP_EFTU_D3; nr=eukaryotic peptide chain release factor GTP-binding subunit [Alternaria alternata]
AALT_g7984	2092.72	2.42285	0.0639995	37.8573	0	0	preferred_name=PST2; eggnog=Flavodoxin-like fold; PFAMs=FMN_red; nr=Allergen Alt a 7 [Alternaria alternata]
AALT_g11445	5360.69	2.42371	0.0482564	50.2256	0	0	preferred_name=YDJ1; eggnog=DnaJ central domain; PFAMs=DnaJ,DnaJ_C,DnaJ_CXXCXGXG; nr=DnaJ-like protein [Alternaria alternata]
AALT_g9383	1915.79	2.42398	0.0657515	36.8658	1.63517e-297	6.10105e-296	preferred_name=rpl35; eggnog=Ribosomal L29 protein; PFAMs=Ribosomal_L29; nr=60s ribosomal protein l35 [Stemphylium lycopersici]
AALT_g3220	32.689	2.42592	0.392224	6.18503	6.20901e-10	1.5843e-09	nr=hypothetical protein AALT_g3220 [Alternaria alternata]
AALT_g8162	87.2891	2.42649	0.241747	10.0373	1.04467e-23	4.24195e-23	PFAMs=RRM_1; nr=hypothetical protein AALT_g8162 [Alternaria alternata]
AALT_g5172	526.666	2.4281	0.101353	23.9569	7.8332e-127	1.09989e-125	eggnog=CRAL/TRIO, N-terminal domain; PFAMs=CRAL_TRIO,CRAL_TRIO_N; nr=hypothetical protein AA0111_g1954 [Alternaria arborescens]
AALT_g5932	254.463	2.42898	0.144508	16.8086	2.10943e-63	1.72017e-62	nr=hypothetical protein AALT_g5932 [Alternaria alternata]
AALT_g10936	46.6947	2.4306	0.330657	7.35082	1.97001e-13	5.83333e-13	nr=hypothetical protein AALT_g10936 [Alternaria alternata]
AALT_g7772	464.766	2.43107	0.108701	22.3646	8.6986e-111	1.09447e-109	preferred_name=CYS3; eggnog=DegT/DnrJ/EryC1/StrS aminotransferase family; PFAMs=Cys_Met_Meta_PP; nr=Cystathionine gamma-lyase [Alternaria arborescens]
AALT_g6238	886.833	2.43127	0.0970911	25.0411	2.1819e-138	3.36212e-137	eggnog=Sodium-phosphate symporter which plays a fundamental housekeeping role in phosphate transport; PFAMs=PHO4; nr=phosphate-repressible phosphate permease [Alternaria alternata]
AALT_g3972	293.387	2.43157	0.137749	17.6522	9.78504e-70	8.5556e-69	preferred_name=TSR1; eggnog=AARP2CN (NUC121) domain; PFAMs=AARP2CN,RIBIOP_C; nr=Ribosome biogenesis protein [Alternaria alternata]
AALT_g7917	1883.89	2.43761	0.0652082	37.382	7.66703e-306	2.9826e-304	preferred_name=RPS13; eggnog=Belongs to the universal ribosomal protein uS15 family; PFAMs=Ribosomal_S13_N,Ribosomal_S15; nr=hypothetical protein CC77DRAFT_961117, partial [Alternaria alternata]
AALT_g7875	574.971	2.44177	0.0986761	24.7453	3.48488e-135	5.24722e-134	preferred_name=rna1; eggnog=Leucine Rich repeat; PFAMs=LRR_6; nr=ran GTPase activating protein 1 [Alternaria alternata]
AALT_g9013	569.914	2.44236	0.102571	23.8114	2.54518e-125	3.5486e-124	eggnog=Dopa 4,5-dioxygenase family; PFAMs=DOPA_dioxygen; nr=DOPA-like-like protein [Alternaria alternata]
AALT_g1359	553.322	2.44516	0.109033	22.4259	2.20057e-111	2.79249e-110	preferred_name=CCT8; eggnog=TCP-1/cpn60 chaperonin family; PFAMs=Cpn60_TCP1; nr=T-complex protein 1 [Alternaria alternata]
AALT_g2693	57.8807	2.44739	0.313406	7.80899	5.76495e-15	1.80383e-14	nr=hypothetical protein AALT_g2693 [Alternaria alternata]
AALT_g5219	2131	2.44821	0.0614394	39.8476	0	0	nr=hypothetical protein CC77DRAFT_982379 [Alternaria alternata]
AALT_g10143	1650.3	2.45134	0.0770889	31.7989	6.70679e-222	1.65439e-220	preferred_name=RPL23A; eggnog=Belongs to the universal ribosomal protein uL14 family; PFAMs=Ribosomal_L14; nr=60S ribosomal protein L23 [Pyrenophora tritici-repentis Pt-1C-BFP]
AALT_g491	301.193	2.45568	0.136396	18.004	1.81134e-72	1.6331e-71	eggnog=Ring finger domain; PFAMs=zf-RING_2; nr=hypothetical protein CC77DRAFT_434969 [Alternaria alternata]
AALT_g8798	333.913	2.45707	0.133099	18.4604	4.30014e-76	4.00795e-75	eggnog=Sugar (and other) transporter; PFAMs=MFS_1,Sugar_tr; nr=sugar transporter-like protein [Alternaria alternata]
AALT_g1638	21.3068	2.45714	0.488913	5.02573	5.01514e-07	1.10748e-06	eggnog=Lysin motif; PFAMs=LysM; nr=LysM-like protein [Alternaria alternata]
AALT_g7149	292.352	2.45873	0.133485	18.4196	9.14869e-76	8.48041e-75	eggnog=HpcH/HpaI aldolase/citrate lyase family; PFAMs=HpcH_HpaI; nr=Phosphoenolpyruvate/pyruvate-like protein [Alternaria alternata]
AALT_g4789	2732.65	2.46382	0.0580083	42.4735	0	0	preferred_name=TIF35; eggnog=RNA-binding component of the eukaryotic translation initiation factor 3 (eIF-3) complex, which is involved in protein synthesis of a specialized repertoire of mRNAs and, together with other initiation factors, stimulates binding of mRNA and methionyl-tRNAi to the 40S ribosome. The eIF-3 complex specifically targets and initiates translation of a subset of mRNAs involv…
AALT_g11282	92.0834	2.47042	0.239946	10.2957	7.36528e-25	3.08795e-24	eggnog=Metal dependent phosphohydrolases with conserved 'HD' motif.; PFAMs=Clr5,HD; nr=metal-dependent phosphohydrolase hd-like [Alternaria alternata]
AALT_g3096	1359.17	2.47205	0.0692256	35.7101	2.75515e-279	9.28689e-278	eggnog=Belongs to the peptidase A1 family; PFAMs=Asp; nr=acid protease [Alternaria alternata]
AALT_g5164	62.5395	2.47285	0.297939	8.29985	1.04243e-16	3.46261e-16	eggnog=Heat shock protein 9/12; PFAMs=HSP9_HSP12; nr=chaperone heat shock protein [Alternaria alternata]
AALT_g10697	169.51	2.47438	0.188221	13.1462	1.79043e-39	1.02428e-38	nr=hypothetical protein AALT_g10697 [Alternaria alternata]
AALT_g2018	2249.2	2.47642	0.0689404	35.9211	1.42893e-282	4.94295e-281	nr=hypothetical protein CC77DRAFT_1092930 [Alternaria alternata]
AALT_g8113	319.09	2.47807	0.132748	18.6674	9.12031e-78	8.62251e-77	preferred_name=GUK1; eggnog=Guanylate kinase homologues.; PFAMs=Guanylate_kin; nr=guanylate kinase [Alternaria alternata]
AALT_g3027	2647.61	2.47831	0.0560223	44.2379	0	0	preferred_name=RPL16A; eggnog=Ribosomal protein L13; PFAMs=Ribosomal_L13; nr=ribosomal protein L13 [Alternaria alternata]
AALT_g562	556.056	2.47947	0.0996417	24.8838	1.11293e-136	1.69293e-135	preferred_name=HGT3; eggnog=Belongs to the major facilitator superfamily. Sugar transporter (TC 2.A.1.1) family; PFAMs=Sugar_tr; nr=general substrate transporter [Alternaria alternata]
AALT_g3808	205.891	2.47969	0.159066	15.5891	8.63427e-55	6.21636e-54	preferred_name=RPL33B; eggnog=Ribosomal protein L35Ae; PFAMs=Ribosomal_L35Ae; nr=60S ribosomal protein L33-A [Alternaria alternata]
AALT_g8565	154.593	2.4813	0.188483	13.1646	1.40365e-39	8.05332e-39	preferred_name=CNS1; eggnog=tpr repeat protein; nr=tetratricopeptide repeat protein 4 [Alternaria alternata]
AALT_g11234	39.9615	2.48705	0.350595	7.0938	1.30479e-12	3.74759e-12	eggnog=GMC oxidoreductase; PFAMs=GMC_oxred_C,GMC_oxred_N; nr=alcohol oxidase [Alternaria alternata]
AALT_g6425	1911.78	2.48851	0.0630197	39.4878	0	0	preferred_name=rpl13; eggnog=Belongs to the eukaryotic ribosomal protein eL13 family; PFAMs=Ribosomal_L13e; nr=hypothetical protein AA0116_g8462 [Alternaria tenuissima]
AALT_g4421	390.021	2.4888	0.121669	20.4555	5.36143e-93	5.77778e-92	preferred_name=LYS4; eggnog=Catalyzes the reversible hydration of cis-homoaconitate to (2R,3S)-homoisocitrate, a step in the alpha-aminoadipate pathway for lysine biosynthesis; PFAMs=Aconitase,Aconitase_C; nr=homoaconitase [Alternaria alternata]
AALT_g9199	17.0599	2.48892	0.543424	4.58007	4.6482e-06	9.62829e-06	nr=hypothetical protein AALT_g9199 [Alternaria alternata]
AALT_g9549	3677.97	2.49122	0.0505614	49.2711	0	0	preferred_name=RPL2; eggnog=Ribosomal Proteins L2, RNA binding domain; PFAMs=Ribosomal_L2,Ribosomal_L2_C; nr=ribosomal protein L2 [Alternaria alternata]
AALT_g6791	200.864	2.49657	0.171112	14.5903	3.23929e-48	2.14716e-47	eggnog=Get5 carboxyl domain; PFAMs=Blt1,Blt1_C; nr=cell-cycle control medial ring component [Alternaria alternata]
AALT_g10225	709.062	2.50888	0.0923061	27.18	1.11897e-162	2.02695e-161	eggnog=Belongs to the BI1 family; PFAMs=Bax1-I; nr=hypothetical protein AA0111_g8140 [Alternaria arborescens]
AALT_g11025	139.703	2.50998	0.203641	12.3255	6.59994e-35	3.47111e-34	eggnog=Peroxisomal multifunctional beta-oxidation protein; PFAMs=MaoC_dehydratas,adh_short; nr=NAD(P)-binding protein [Alternaria alternata]
AALT_g2806	3649.18	2.51083	0.0585853	42.8576	0	0	eggnog=Belongs to the eukaryotic ribosomal protein P1 P2 family; PFAMs=Ribosomal_60s; nr=hypothetical protein AA0111_g4341 [Alternaria arborescens]
AALT_g5864	254.809	2.51144	0.150727	16.6622	2.46968e-62	1.98663e-61	eggnog=F-box-like; PFAMs=F-box-like; nr=t-complex protein 1 subunit eta [Alternaria alternata]
AALT_g6015	58.9346	2.51397	0.291565	8.62231	6.56165e-18	2.2632e-17	nr=hypothetical protein AALT_g6015 [Alternaria alternata]
AALT_g9763	108.882	2.51567	0.223613	11.2501	2.31325e-29	1.08528e-28	eggnog=Aldehyde dehydrogenase family; PFAMs=Aldedh; nr=Vanillin dehydrogenase [Alternaria arborescens]
AALT_g7539	1949.96	2.51807	0.0631628	39.8663	0	0	preferred_name=rpl36; eggnog=Belongs to the eukaryotic ribosomal protein eL36 family; PFAMs=Ribosomal_L36e; nr=hypothetical protein SETTUDRAFT_166386 [Exserohilum turcica Et28A]
AALT_g7931	2992.76	2.51827	0.0566098	44.4846	0	0	preferred_name=SSB1; eggnog=Belongs to the heat shock protein 70 family; PFAMs=HSP70; nr=heat shock protein-like protein [Alternaria alternata]
AALT_g9689	710.312	2.51855	0.0902774	27.8979	2.82979e-171	5.32944e-170	preferred_name=LYS21; eggnog=Belongs to the alpha-IPM synthase homocitrate synthase family; PFAMs=HMGL-like; nr=homocitrate synthase [Stemphylium lycopersici]
AALT_g4844	2498.11	2.519	0.0636506	39.5755	0	0	preferred_name=RPL17B; eggnog=Belongs to the universal ribosomal protein uL22 family; PFAMs=Ribosomal_L22; nr=60S ribosomal protein L17 [Alternaria alternata]
AALT_g5065	46.6415	2.51999	0.330972	7.6139	2.65944e-14	8.11789e-14	eggnog=Enoyl-(Acyl carrier protein) reductase; PFAMs=adh_short; nr=NAD(P)-binding protein [Alternaria alternata]
AALT_g7173	69.1216	2.52061	0.288441	8.73874	2.35717e-18	8.26474e-18	nr=hypothetical protein AALT_g7173 [Alternaria alternata]
AALT_g1087	1993.46	2.52231	0.0625627	40.3164	0	0	preferred_name=CAJ1; eggnog=X-domain of DnaJ-containing; PFAMs=DnaJ,DnaJ-X; nr=DnaJ-domain-containing protein [Alternaria alternata]
AALT_g8432	40.8719	2.52334	0.350552	7.19817	6.10242e-13	1.7742e-12	eggnog=Major Facilitator Superfamily; PFAMs=MFS_1; nr=MFS general substrate transporter [Alternaria alternata]
AALT_g5185	168.579	2.5264	0.17515	14.4242	3.64643e-47	2.38112e-46	preferred_name=HGH1; eggnog=Domain of unknown function (DUF384); PFAMs=DUF383,DUF384; nr=DUF383-domain-containing protein [Alternaria alternata]
AALT_g5002	104.563	2.52989	0.220449	11.4761	1.73956e-30	8.35961e-30	eggnog=Belongs to the arginase family; PFAMs=Arginase; nr=Arginase/deacetylase [Alternaria alternata]
AALT_g6689	147.1	2.54061	0.19926	12.7503	3.10703e-37	1.70198e-36	eggnog=Spo12 family; PFAMs=Spo12; nr=hypothetical protein CC77DRAFT_937003 [Alternaria alternata]
AALT_g617	123.123	2.54327	0.210029	12.1091	9.44715e-34	4.86081e-33	preferred_name=SPB4; eggnog=RNA helicase; PFAMs=DEAD,DUF4217,Helicase_C; nr=DEAD-domain-containing protein [Alternaria alternata]
AALT_g8160	28.3597	2.54364	0.43528	5.84368	5.10606e-09	1.25432e-08	eggnog=cytochrome P450; PFAMs=p450; nr=Cytochrome P450 monooxygenase [Alternaria gaisen]
AALT_g2660	167.486	2.54495	0.17856	14.2526	4.31971e-46	2.78097e-45	eggnog=Acid Phosphatase; PFAMs=Acid_PPase; nr=magnesium-dependent phosphatase-1 [Alternaria alternata]
AALT_g3011	2994.16	2.5467	0.0564837	45.0874	0	0	preferred_name=RPS3; eggnog=Belongs to the universal ribosomal protein uS3 family; PFAMs=KH_2,Ribosomal_S3_C; nr=40S ribosomal protein-like protein S3 [Alternaria alternata]
AALT_g6140	101.038	2.54715	0.232732	10.9446	7.05596e-28	3.20272e-27	preferred_name=ARG2; eggnog=N-acetylglutamate synthase involved in arginine biosynthesis; PFAMs=NAT; nr=N-acetylglutamate synthase [Alternaria alternata]
AALT_g8612	879.064	2.54733	0.0858102	29.6856	1.17755e-193	2.52651e-192	eggnog=Acetyltransferase (GNAT) domain; PFAMs=Acetyltransf_3; nr=acyl-CoA N-acyltransferase [Alternaria alternata]
AALT_g74	288.369	2.55101	0.13677	18.6518	1.22076e-77	1.15229e-76	preferred_name=TRP3; eggnog=Trifunctional enzyme bearing the Gln amidotransferase (GATase) domain of anthranilate synthase, indole-glycerolphosphate synthase, and phosphoribosylanthranilate isomerase activities; PFAMs=GATase,IGPS,PRAI; nr=anthranilate synthase component 2 [Alternaria alternata]
AALT_g5050	349.942	2.55163	0.135419	18.8425	3.38649e-79	3.24824e-78	PFAMs=Fungal_lectin; nr=hypothetical protein AALT_g5050 [Alternaria alternata]
AALT_g6368	223.469	2.55186	0.156033	16.3546	4.03601e-60	3.15879e-59	eggnog=Aflatoxin biosynthesis ketoreductase nor-1; PFAMs=adh_short; nr=short-chain dehydrogenase [Alternaria alternata]
AALT_g9014	2233.29	2.55261	0.0611263	41.7597	0	0	eggnog=OB-fold nucleic acid binding domain; PFAMs=tRNA-synt_2,tRNA_anti-codon; nr=asparaginyl-tRNA synthetase [Alternaria alternata]
AALT_g1631	1818.17	2.5555	0.0661896	38.6088	0	0	preferred_name=RPL37B; eggnog=Binds to the 23S rRNA; PFAMs=Ribosomal_L37e; nr=60S ribosomal protein L37 [Alternaria alternata]
AALT_g6820	1908.64	2.55613	0.0633641	40.3404	0	0	preferred_name=SES1; eggnog=Seryl-tRNA synthetase N-terminal domain; PFAMs=Seryl_tRNA_N,tRNA-synt_2b; nr=serine-tRNA ligase [Alternaria alternata]
AALT_g6829	79.7855	2.55832	0.271803	9.41241	4.84887e-21	1.82641e-20	preferred_name=FAP7; eggnog=Broad-specificity nucleoside monophosphate (NMP) kinase that catalyzes the reversible transfer of the terminal phosphate group between nucleoside triphosphates and monophosphates. Has also ATPase activity. May be involved in rRNA maturation and transcription regulation; PFAMs=AAA_18; nr=P-loop containing nucleoside triphosphate hydrolase protein [Alternaria alternata]
AALT_g9058	6188.62	2.55895	0.0505339	50.6382	0	0	preferred_name=RPL10; eggnog=Ribosomal protein L16p/L10e; PFAMs=Ribosomal_L16; nr=ribosomal protein L10e [Alternaria alternata]
AALT_g3542	151.625	2.56167	0.188745	13.5721	5.85859e-42	3.49659e-41	nr=hypothetical protein AALT_g3542 [Alternaria alternata]
AALT_g4808	114.38	2.56203	0.219334	11.681	1.59481e-31	7.87448e-31	eggnog=Isochorismatase family; PFAMs=Isochorismatase; nr=putative N-carbamoylsarcosine amidase [Alternaria alternata]
AALT_g8517	439.252	2.56464	0.116061	22.0973	3.35737e-108	4.13657e-107	eggnog=Zinc-binding dehydrogenase; PFAMs=ADH_N,ADH_zinc_N,ADH_zinc_N_2; nr=putative quinone oxidoreductase [Alternaria alternata]
AALT_g9796	430.203	2.5673	0.118279	21.7055	1.82174e-104	2.17018e-103	preferred_name=SNU13; eggnog=Ribosomal protein L7Ae/L30e/S12e/Gadd45 family; PFAMs=Ribosomal_L7Ae; nr=hypothetical protein COCMIDRAFT_23431 [Bipolaris oryzae ATCC 44560]
AALT_g7983	841.924	2.57099	0.0901281	28.5259	5.58708e-179	1.10117e-177	nr=hypothetical protein AALT_g7983 [Alternaria alternata]
AALT_g6009	193.251	2.57181	0.165467	15.5427	1.78261e-54	1.27953e-53	eggnog=short chain dehydrogenase; PFAMs=adh_short; nr=NAD(P)-binding protein [Alternaria alternata]
AALT_g2548	4771.03	2.57321	0.0542365	47.4443	0	0	preferred_name=TAL1; eggnog=Transaldolase is important for the balance of metabolites in the pentose-phosphate pathway; PFAMs=TAL_FSA; nr=transaldolase 1 [Alternaria alternata]
AALT_g1919	44.5047	2.57471	0.345235	7.45785	8.79451e-14	2.63969e-13	eggnog=NmrA-like family; PFAMs=NmrA; nr=hypothetical protein AALT_g1919 [Alternaria alternata]
AALT_g6193	271.143	2.57709	0.143885	17.9108	9.71544e-72	8.70647e-71	eggnog=ser thr protein phosphatase; PFAMs=Metallophos,Metallophos_2; nr=ser/Thr protein phosphatase superfamily [Alternaria alternata]
AALT_g11014	11.653	2.57882	0.663102	3.88903	0.000100645	0.000189971	PFAMs=Fungal_trans_2; nr=hypothetical protein CC77DRAFT_1099423 [Alternaria alternata]
AALT_g3843	1373.03	2.58691	0.0748941	34.5409	1.95453e-261	5.88592e-260	eggnog=Bacterial low temperature requirement A protein (LtrA); PFAMs=LtrA; nr=hypothetical protein CC77DRAFT_980325 [Alternaria alternata]
AALT_g3436	83.6196	2.59542	0.258774	10.0297	1.12899e-23	4.57182e-23	eggnog=SpoU rRNA Methylase family; PFAMs=SpoU_methylase; nr=tRNA rRNA methyltransferase [Alternaria alternata]
AALT_g9251	23.0486	2.59548	0.472135	5.49732	3.85607e-08	9.04195e-08	eggnog=X-Pro dipeptidyl-peptidase C-terminal non-catalytic domain; PFAMs=PepX_C,Peptidase_S15; nr=alpha/beta-hydrolase [Alternaria alternata]
AALT_g2547	289.933	2.59901	0.137062	18.9623	3.49591e-80	3.38328e-79	eggnog=Enoyl-(Acyl carrier protein) reductase; PFAMs=adh_short; nr=NAD-dependent 15-hydroxyprostaglandin dehydrogenase [Alternaria alternata]
AALT_g10533	16.9138	2.60325	0.556606	4.67701	2.91088e-06	6.11284e-06	nr=hypothetical protein AALT_g10533 [Alternaria alternata]
AALT_g4578	6.51436	2.60812	0.889168	2.93322	0.00335468	0.00554672	nr=hypothetical protein AALT_g4578 [Alternaria alternata]
AALT_g4679	57.7631	2.61798	0.301093	8.69491	3.4709e-18	1.20982e-17	eggnog=alcohol dehydrogenase; PFAMs=ADH_zinc_N; nr=GroES-like protein [Alternaria alternata]
AALT_g2358	1652.5	2.61844	0.0649141	40.337	0	0	preferred_name=CAF16; eggnog=ABC transporter; PFAMs=ABC_tran; nr=P-loop containing nucleoside triphosphate hydrolase protein [Alternaria alternata]
AALT_g10605	1535.44	2.61936	0.068479	38.2505	0	0	preferred_name=RPL38; eggnog=Belongs to the eukaryotic ribosomal protein eL38 family; PFAMs=Ribosomal_L38e; nr=ribosomal protein L38e [Alternaria alternata]
AALT_g9494	863.257	2.6207	0.0858881	30.513	1.75432e-204	3.96476e-203	preferred_name=hsp10; eggnog=Belongs to the GroES chaperonin family; PFAMs=Cpn10; nr=10 kda heat shock protein [Stemphylium lycopersici]
AALT_g10112	1270.57	2.62222	0.0745568	35.1708	5.58267e-271	1.75699e-269	preferred_name=tif211; eggnog=Eukaryotic translation initiation factor 2 alpha subunit; PFAMs=EIF_2_alpha,S1; nr=eukaryotic translation initiation factor 2 subunit alpha [Alternaria alternata]
AALT_g9441	394.4	2.62537	0.124843	21.0294	3.5316e-98	3.95306e-97	preferred_name=RLI1; eggnog=ABC transporter; PFAMs=ABC_tran,Fer4,RLI; nr=Translation initiation factor [Alternaria gaisen]
AALT_g3234	156.57	2.62821	0.190071	13.8275	1.74048e-43	1.06777e-42	nr=hypothetical protein AALT_g3234 [Alternaria alternata]
AALT_g470	134.419	2.6288	0.197909	13.2828	2.91157e-40	1.68763e-39	eggnog=Transketolase, pyrimidine binding domain; PFAMs=Transket_pyr,Transketolase_C; nr=2-oxoisovalerate dehydrogenase subunit beta [Alternaria gaisen]
AALT_g8081	37.8494	2.63033	0.387963	6.77985	1.20302e-11	3.32027e-11	nr=hypothetical protein CC77DRAFT_210830 [Alternaria alternata]
AALT_g7097	768.959	2.63525	0.0906867	29.0588	1.19104e-185	2.46625e-184	nr=mitochondrial carrier protein pet8 protein [Alternaria alternata]
AALT_g6495	89.1885	2.63678	0.251945	10.4657	1.24168e-25	5.32247e-25	nr=hypothetical protein AALT_g6495 [Alternaria alternata]
AALT_g6675	1255.84	2.64164	0.0745073	35.4548	2.4489e-275	7.98248e-274	eggnog=Ribosomal L28e protein family; PFAMs=Ribosomal_L28e; nr=ribosomal protein L28e [Alternaria alternata]
AALT_g9707	117.787	2.64167	0.23112	11.4299	2.96585e-30	1.41723e-29	eggnog=RNA recognition motif; PFAMs=RRM_1; nr=RNA-binding-like protein [Alternaria alternata]
AALT_g6828	244.866	2.64224	0.151813	17.4046	7.61436e-68	6.53249e-67	preferred_name=HAM1; eggnog=Pyrophosphatase that hydrolyzes non-canonical purine nucleotides such as inosine triphosphate (ITP), deoxyinosine triphosphate (dITP) or xanthosine 5'-triphosphate (XTP) to their respective monophosphate derivatives. The enzyme does not distinguish between the deoxy- and ribose forms. Probably excludes non-canonical purines from RNA and DNA precursor pools, thus preven…
AALT_g3046	1370.43	2.6429	0.0726194	36.3938	5.32784e-290	1.89834e-288	preferred_name=SUI3; eggnog=domain present in translation initiation factor eIF2B and eIF5; PFAMs=eIF-5_eIF-2B; nr=eukaryotic translation initiation factor-like protein 2 subunit beta [Alternaria alternata]
AALT_g3825	462.112	2.65127	0.114525	23.1502	1.44772e-118	1.93437e-117	nr=hypothetical protein AALT_g3825 [Alternaria alternata]
AALT_g3753	1851.18	2.65225	0.0695732	38.1216	0	0	preferred_name=EGD2; eggnog=NAC domain; PFAMs=NAC; nr=nascent polypeptide-associated complex, alpha subunit [Alternaria alternata]
AALT_g3355	1182.58	2.65945	0.0904025	29.4179	3.24117e-190	6.855e-189	preferred_name=rpl22; eggnog=Ribosomal L22e protein family; PFAMs=Ribosomal_L22e; nr=ribosomal protein L22e [Alternaria alternata]
AALT_g785	1156.14	2.65996	0.0769468	34.5688	7.44436e-262	2.25325e-260	eggnog=Homeobox KN domain; PFAMs=HTH_Tnp_Tc5,Homeobox_KN; nr=homeobox and c2h2-like transcription factor protein [Alternaria alternata]
AALT_g3092	18.7457	2.66191	0.533642	4.98818	6.09492e-07	1.33944e-06	eggnog=Glycosyl hydrolase family 61; PFAMs=Glyco_hydro_61; nr=fungal cellulose binding-like protein [Alternaria alternata]
AALT_g5067	1708.85	2.66436	0.0706877	37.692	0	0	nr=hypothetical protein CC77DRAFT_1058289 [Alternaria alternata]
AALT_g5705	180.035	2.66677	0.176148	15.1393	8.90934e-52	6.17101e-51	nr=glycosyltransferase family 66 protein [Alternaria alternata]
AALT_g5482	3703.95	2.66761	0.0542883	49.1379	0	0	preferred_name=RPP2B; eggnog=Belongs to the eukaryotic ribosomal protein P1 P2 family; PFAMs=Ribosomal_60s; nr=ribosomal protein 60S [Alternaria alternata]
AALT_g11787	180.474	2.66777	0.172381	15.4761	5.03273e-54	3.58639e-53	eggnog=Protein of unknown function (DUF1308); PFAMs=DUF1308; nr=glycoside hydrolase [Alternaria alternata]
AALT_g3292	18.8587	2.66841	0.521087	5.12085	3.04161e-07	6.81433e-07	nr=hypothetical protein AALT_g3292 [Alternaria alternata]
AALT_g9685	56.7382	2.67578	0.306056	8.74278	2.27435e-18	7.98141e-18	eggnog=Alpha/beta hydrolase family; PFAMs=Abhydrolase_1,Abhydrolase_6,Hydrolase_4; nr=alpha/beta-hydrolase [Alternaria alternata]
AALT_g9360	4728.28	2.68057	0.0488679	54.8534	0	0	preferred_name=SAH1; eggnog=Adenosylhomocysteinase; PFAMs=AdoHcyase,AdoHcyase_NAD; nr=S-adenosyl-L-homocysteine hydrolase [Alternaria alternata]
AALT_g405	4214.63	2.68538	0.0501776	53.5175	0	0	preferred_name=KAR2; eggnog=Belongs to the heat shock protein 70 family; PFAMs=HSP70; nr=glucose-regulated [Alternaria tenuissima]
AALT_g6888	6.67935	2.68952	0.894365	3.00719	0.00263679	0.00440578	preferred_name=UBC4; eggnog=protein modification by small protein conjugation; PFAMs=UQ_con; nr=ubiquitin-conjugating enzyme [Alternaria alternata]
AALT_g2037	3284.49	2.68979	0.0554814	48.4809	0	0	preferred_name=ndk1; eggnog=Nucleoside diphosphate kinase; PFAMs=NDK; nr=nucleoside diphosphate kinase-like protein [Pyrenochaeta sp. DS3sAY3a]
AALT_g10629	3633.81	2.69357	0.0575619	46.7944	0	0	nr=hypothetical protein CC77DRAFT_1030895 [Alternaria alternata]
AALT_g9284	22.1424	2.69363	0.530876	5.07394	3.89671e-07	8.67927e-07	eggnog=finger domain protein; PFAMs=Zn_clus; nr=c6 finger-like protein [Alternaria alternata]
AALT_g3322	471.287	2.69614	0.110498	24.3999	1.71542e-131	2.5035e-130	preferred_name=tif224; eggnog=Belongs to the eIF-2B alpha beta delta subunits family; PFAMs=IF-2B; nr=IF-2B-like protein [Alternaria alternata]
AALT_g9301	162.357	2.70367	0.181541	14.8928	3.66925e-50	2.50493e-49	eggnog=Aldo/keto reductase family; PFAMs=Aldo_ket_red; nr=D-galacturonate reductase [Alternaria gaisen]
AALT_g1788	1121.45	2.71078	0.0806506	33.6114	1.14387e-247	3.23144e-246	eggnog=tRNA synthetases class II (D, K and N); PFAMs=tRNA-synt_2; nr=Aspartate--tRNA ligase, cytoplasmic [Alternaria arborescens]
AALT_g5638	4613.96	2.71163	0.0486301	55.7604	0	0	preferred_name=RPL3; eggnog=Belongs to the universal ribosomal protein uL3 family; PFAMs=Ribosomal_L3; nr=60S ribosomal protein L3 [Alternaria alternata]
AALT_g10672	1553.08	2.7117	0.0686514	39.4996	0	0	eggnog=Phenazine biosynthesis-like protein; PFAMs=PhzC-PhzF; nr=Diaminopimelate epimerase-like protein [Alternaria alternata]
AALT_g6929	313.251	2.7147	0.133827	20.2852	1.73839e-91	1.84821e-90	preferred_name=TRM6; eggnog=Gcd10p family; PFAMs=Gcd10p; nr=eukaryotic translation initiation factor gamma subunit [Alternaria alternata]
AALT_g3271	89.5286	2.71518	0.25877	10.4926	9.34032e-26	4.01532e-25	preferred_name=TPT1; eggnog=RNA 2'-phosphotransferase, Tpt1 / KptA family; PFAMs=PTS_2-RNA; nr=RNA 2&apos;-phosphotransferase [Alternaria alternata]
AALT_g3964	7359.87	2.71575	0.0510541	53.1937	0	0	eggnog=NAD(P)H-binding; PFAMs=NmrA; nr=NAD(P)-binding protein [Alternaria alternata]
AALT_g9935	6212.86	2.7165	0.0471241	57.6456	0	0	eggnog=Heterokaryon incompatibility protein (HET); PFAMs=HET,Pkinase; nr=hypothetical protein CC77DRAFT_1025018 [Alternaria alternata]
AALT_g6233	160.109	2.72005	0.183816	14.7977	1.51673e-49	1.02775e-48	preferred_name=PRO1; eggnog=Amino acid kinase family; PFAMs=AA_kinase,PUA; nr=glutamate 5-kinase [Alternaria alternata]
AALT_g6731	318.564	2.7224	0.139684	19.4898	1.34073e-84	1.35616e-83	preferred_name=RAD14; eggnog=XPA protein C-terminus; PFAMs=XPA_C,XPA_N; nr=DNA repair protein [Alternaria alternata]
AALT_g5927	6.84631	2.72252	0.900962	3.02179	0.00251282	0.0042111	eggnog=AMP-binding enzyme; PFAMs=AMP-binding; nr=acetyl-CoA synthetase-like protein [Alternaria alternata]
AALT_g3685	5434.83	2.72288	0.0498277	54.6459	0	0	preferred_name=TIF34; eggnog=component of the eukaryotic translation initiation factor 3 (eIF-3) complex, which is involved in protein synthesis of a specialized repertoire of mRNAs and, together with other initiation factors, stimulates binding of mRNA and methionyl-tRNAi to the 40S ribosome. The eIF-3 complex specifically targets and initiates translation of a subset of mRNAs involved in cell p…
AALT_g920	341.039	2.72364	0.141264	19.2805	7.83392e-83	7.79778e-82	eggnog=F-box domain protein; PFAMs=F-box,F-box-like; nr=f-box-like cyclin-like protein [Alternaria alternata]
AALT_g5326	289.401	2.72373	0.142811	19.0723	4.29109e-81	4.18699e-80	eggnog=Alcohol dehydrogenase GroES-like domain; PFAMs=ADH_N,ADH_zinc_N; nr=cinnamyl alcohol dehydrogenase [Alternaria alternata]
AALT_g2189	3579.21	2.72396	0.0540637	50.3842	0	0	eggnog=Cobalamin synthesis protein cobW C-terminal domain; PFAMs=CobW_C,HIT,cobW; nr=cobalamin synthesis protein [Alternaria alternata]
AALT_g7318	1104.71	2.72584	0.0807873	33.741	1.4489e-249	4.14244e-248	nr=hypothetical protein CC77DRAFT_786348 [Alternaria alternata]
AALT_g3811	503.328	2.72823	0.108925	25.0468	1.89229e-138	2.91965e-137	eggnog=Uncharacterised conserved protein (DUF2373); PFAMs=DUF2373; nr=proteasome subunit alpha type 6 protein [Alternaria alternata]
AALT_g4391	40.8137	2.7392	0.359604	7.61725	2.59146e-14	7.91242e-14	eggnog=Protein of unknown function (DUF3632); PFAMs=DUF3632; nr=hypothetical protein AALT_g4391 [Alternaria alternata]
AALT_g6522	24.1585	2.73968	0.48302	5.67198	1.41156e-08	3.39513e-08	eggnog=NAD dependent epimerase/dehydratase family; PFAMs=Epimerase,NAD_binding_10; nr=NAD(P)-binding protein [Alternaria alternata]
AALT_g4880	18.2828	2.74162	0.544459	5.0355	4.76611e-07	1.05386e-06	eggnog=alpha/beta hydrolase fold; PFAMs=Abhydrolase_1; nr=alpha/beta-hydrolase [Alternaria alternata]
AALT_g1123	9.70169	2.74353	0.753673	3.64022	0.000272405	0.000497857	eggnog=Short chain dehydrogenase reductase family protein; PFAMs=adh_short; nr=hypothetical protein AALT_g1123 [Alternaria alternata]
AALT_g5801	139.57	2.74894	0.212921	12.9106	3.92397e-38	2.19096e-37	eggnog=ATPase family associated with various cellular activities (AAA); PFAMs=AAA; nr=P-loop containing nucleoside triphosphate hydrolase protein [Alternaria alternata]
AALT_g2399	15.6956	2.75218	0.584947	4.70501	2.53852e-06	5.34604e-06	eggnog=B3/4 domain; PFAMs=B3_4; nr=B3/B4 tRNA-binding-like protein [Alternaria alternata]
AALT_g1500	422.803	2.75376	0.118371	23.2639	1.02996e-119	1.38554e-118	preferred_name=PRO3; eggnog=Belongs to the pyrroline-5-carboxylate reductase family; PFAMs=F420_oxidored,P5CR_dimer; nr=Pyrroline-5-carboxylate reductase [Alternaria arborescens]
AALT_g6788	61.3902	2.75421	0.307644	8.95258	3.47267e-19	1.24783e-18	nr=hypothetical protein AALT_g6788 [Alternaria alternata]
AALT_g7126	2446.64	2.75424	0.0572437	48.1142	0	0	eggnog=Belongs to the EF-1-beta EF-1-delta family; PFAMs=EF-1_beta_acid,EF1_GNE,GST_C,GST_C_3; nr=elongation factor 1-beta [Alternaria alternata]
AALT_g4847	73.3187	2.75517	0.28255	9.75107	1.82533e-22	7.1619e-22	eggnog=tRNase Z endonuclease; PFAMs=Lactamase_B_2,Lactamase_B_4; nr=ribonuclease mitochondrial precursor [Alternaria alternata]
AALT_g3669	415.075	2.75776	0.118459	23.2803	7.02242e-120	9.45755e-119	preferred_name=ICL2; eggnog=Belongs to the isocitrate lyase PEP mutase superfamily. Isocitrate lyase family; PFAMs=ICL; nr=isocitrate lyase 2 [Alternaria alternata]
AALT_g5304	1330.51	2.7589	0.0783207	35.2256	8.10511e-272	2.58514e-270	preferred_name=THS1; eggnog=Threonyl and Alanyl tRNA synthetase second additional domain; PFAMs=HGTP_anticodon,TGS,tRNA-synt_2b,tRNA_SAD; nr=threonyl-tRNA synthetase [Alternaria alternata]
AALT_g11128	593.176	2.76144	0.10305	26.7971	3.48979e-158	6.18005e-157	eggnog=Aldo/keto reductase family; PFAMs=Aldo_ket_red; nr=hypothetical protein CUC08_Gglean003777 [Alternaria sp. MG1]
AALT_g2994	3683.4	2.76348	0.0605018	45.676	0	0	preferred_name=RPS12; eggnog=Belongs to the eukaryotic ribosomal protein eS12 family; PFAMs=Ribosomal_L7Ae; nr=40S ribosomal protein S12 [Alternaria alternata]
AALT_g1386	152.733	2.7637	0.191605	14.424	3.65702e-47	2.38672e-46	eggnog=zinc finger; PFAMs=Ank_5; nr=ankyrin repeat and zinc finger-like protein 1 [Alternaria alternata]
AALT_g5087	1347.7	2.77035	0.0751796	36.8498	2.95041e-297	1.09396e-295	preferred_name=ARO4; eggnog=Stereospecific condensation of phosphoenolpyruvate (PEP) and D-erythrose-4-phosphate (E4P) giving rise to 3-deoxy-D- arabino-heptulosonate-7-phosphate (DAHP); PFAMs=DAHP_synth_1; nr=Phospho-2-dehydro-3-deoxyheptonate aldolase, tyrosine-inhibited [Alternaria arborescens]
AALT_g4480	592.538	2.7714	0.107953	25.6723	2.38619e-145	3.86778e-144	preferred_name=ADE17; eggnog=AICARFT/IMPCHase bienzyme; PFAMs=AICARFT_IMPCHas,MGS; nr=bifunctional purine biosynthesis protein ADE16 [Alternaria alternata]
AALT_g11306	204	2.77511	0.170139	16.3109	8.26163e-60	6.45321e-59	preferred_name=ECM4; eggnog=Glutathione S-transferase, N-terminal domain; PFAMs=GST_C_2,GST_N_2; nr=glutathione S-transferase Gst3 [Alternaria alternata]
AALT_g2424	590.82	2.77662	0.103721	26.7701	7.2147e-158	1.27574e-156	preferred_name=CYR1; eggnog=tRNA synthetases class I (C) catalytic domain; PFAMs=tRNA-synt_1e; nr=Cysteine--tRNA ligase [Alternaria tenuissima]
AALT_g10402	1006.26	2.79106	0.0819798	34.0457	4.70131e-254	1.38072e-252	eggnog=Belongs to the class-I aminoacyl-tRNA synthetase family; PFAMs=tRNA-synt_1g; nr=methionyl-tRNA synthetase [Alternaria alternata]
AALT_g11589	8475.22	2.79428	0.0445457	62.7285	0	0	preferred_name=AOX2; eggnog=Alternative oxidase; PFAMs=AOX; nr=Alternative oxidase [Alternaria gaisen]
AALT_g9412	397.586	2.79506	0.125824	22.214	2.51395e-109	3.12662e-108	preferred_name=TRP4; eggnog=Glycosyl transferase family, a/b domain; PFAMs=Glycos_trans_3N,Glycos_transf_3; nr=anthranilate phosphoribosyltransferase [Alternaria alternata]
AALT_g9951	123.217	2.80003	0.219236	12.7718	2.35689e-37	1.29645e-36	eggnog=FAD dependent oxidoreductase; PFAMs=DAO; nr=FAD dependent oxidoreductase [Alternaria alternata]
AALT_g5507	1312.9	2.80402	0.0813852	34.4537	3.96097e-260	1.18679e-258	preferred_name=CPA2; eggnog=Carbamoyl-phosphate synthetase large chain, oligomerisation domain; PFAMs=CPSase_L_D2,CPSase_L_D3; nr=Carbamoyl-phosphate synthase arginine-specific large chain [Alternaria tenuissima]
AALT_g6789	1895.21	2.81855	0.0658352	42.8122	0	0	preferred_name=HSP60; eggnog=Belongs to the chaperonin (HSP60) family; PFAMs=Cpn60_TCP1; nr=chaperonin GroL [Alternaria alternata]
AALT_g1398	287.111	2.82371	0.146811	19.2336	1.93735e-82	1.92036e-81	preferred_name=cys2; eggnog=alpha/beta hydrolase fold; PFAMs=Abhydrolase_1; nr=homoserine acetyltransferase [Alternaria alternata]
AALT_g9062	197.601	2.82432	0.174026	16.2293	3.12916e-59	2.42505e-58	eggnog=NIF3 (NGG1p interacting factor 3); PFAMs=NIF3; nr=NGG1p interacting factor 3 [Alternaria alternata]
AALT_g1806	53.2997	2.82516	0.320221	8.82253	1.11906e-18	3.96228e-18	eggnog=SET domain; PFAMs=SET; nr=SET-like protein [Alternaria alternata]
AALT_g8536	292.218	2.82562	0.144471	19.5584	3.49668e-85	3.54903e-84	eggnog=Belongs to the D-isomer specific 2-hydroxyacid dehydrogenase family; PFAMs=2-Hacid_dh,2-Hacid_dh_C; nr=glyoxylate reductase [Alternaria alternata]
AALT_g7370	1105.05	2.82681	0.0803005	35.2029	1.80671e-271	5.73171e-270	preferred_name=PUT2; eggnog=Belongs to the aldehyde dehydrogenase family; PFAMs=Aldedh; nr=delta-1-pyrroline-5-carboxylate mitochondrial [Alternaria alternata]
AALT_g4669	89.6709	2.83316	0.282377	10.0333	1.08859e-23	4.41424e-23	eggnog=Belongs to the short-chain dehydrogenases reductases (SDR) family; PFAMs=adh_short,adh_short_C2; nr=hypothetical protein AA0111_g11840 [Alternaria arborescens]
AALT_g11484	815.221	2.83629	0.0899441	31.534	2.97509e-218	7.20396e-217	eggnog=Ribosomal_S15; PFAMs=Ribosomal_S15; nr=ribosomal protein S15 [Alternaria alternata]
AALT_g6489	877.385	2.84205	0.0963424	29.4994	2.92652e-191	6.21167e-190	eggnog=CVNH domain; PFAMs=CVNH; nr=hypothetical protein CC77DRAFT_401089 [Alternaria alternata]
AALT_g6932	391.692	2.84669	0.125495	22.6838	6.47701e-114	8.37143e-113	eggnog=Aspartokinase; PFAMs=AA_kinase,ACT,ACT_7; nr=bifunctional aspartokinase/homoserine dehydrogenase [Alternaria alternata]
AALT_g2826	558.377	2.84912	0.10546	27.016	9.57727e-161	1.71913e-159	eggnog=SUR7/PalI family; PFAMs=SUR7; nr=integral membrane protein [Alternaria alternata]
AALT_g9850	205.519	2.85428	0.172373	16.5587	1.38536e-61	1.1054e-60	eggnog=HPP family; PFAMs=HPP; nr=HPP-like protein [Alternaria alternata]
AALT_g5715	32.0107	2.85743	0.427182	6.68901	2.24681e-11	6.1312e-11	eggnog=Glycosyltransferase sugar-binding region containing DXD motif; PFAMs=Gly_transf_sug; nr=hypothetical protein CC77DRAFT_960406 [Alternaria alternata]
AALT_g3787	592.343	2.86138	0.103167	27.7355	2.60998e-169	4.85383e-168	eggnog=Protein of unknown function (DUF1348); PFAMs=DUF1348; nr=DUF1348-like protein [Alternaria alternata]
AALT_g805	36.3858	2.86441	0.393987	7.27031	3.58651e-13	1.05331e-12	eggnog=MOSC N-terminal beta barrel domain; PFAMs=MOSC,MOSC_N; nr=hypothetical protein CC77DRAFT_74452 [Alternaria alternata]
AALT_g1382	103.39	2.87022	0.235894	12.1674	4.63616e-34	2.39895e-33	preferred_name=ade5; eggnog=Formyl transferase; PFAMs=Formyl_trans_N; nr=phosphoribosylglycinamide formyltransferase [Alternaria alternata]
AALT_g5137	155.787	2.87098	0.194946	14.7271	4.3187e-49	2.90979e-48	eggnog=Belongs to the cytochrome P450 family; PFAMs=p450; nr=cytochrome P450 4A10 [Alternaria alternata]
AALT_g6319	144.465	2.87248	0.204202	14.0669	6.07049e-45	3.83119e-44	nr=cell surface protein [Alternaria alternata]
AALT_g11288	383.419	2.87442	0.126608	22.7033	4.15616e-114	5.37762e-113	eggnog=Belongs to the oxygen-dependent FAD-linked oxidoreductase family; PFAMs=BBE,FAD_binding_4; nr=glycoside hydrolase [Alternaria alternata]
AALT_g3636	1165.15	2.87617	0.0812961	35.379	3.59648e-274	1.15957e-272	preferred_name=EGD1; eggnog=Nascent polypeptide-associated complex subunit beta; PFAMs=NAC; nr=nascent polypeptide-associated complex subunit beta [Pyrenophora tritici-repentis Pt-1C-BFP]
AALT_g8219	792.828	2.87838	0.0934466	30.8025	2.42887e-208	5.57419e-207	eggnog=Domain present in ubiquitin-regulatory proteins; PFAMs=UBA,UBX; nr=hypothetical protein CC77DRAFT_1042192 [Alternaria alternata]
AALT_g10700	83.0704	2.88444	0.26801	10.7624	5.17896e-27	2.29972e-26	eggnog=Antibiotic biosynthesis monooxygenase; PFAMs=ABM; nr=hypothetical protein CC77DRAFT_360341 [Alternaria alternata]
AALT_g5772	833.635	2.89444	0.0927246	31.2155	6.57065e-214	1.553e-212	eggnog=Belongs to the major facilitator superfamily. Sugar transporter (TC 2.A.1.1) family; PFAMs=Sugar_tr; nr=Sugar transporter [Alternaria tenuissima]
AALT_g2568	29.5112	2.90226	0.434954	6.67256	2.51386e-11	6.84418e-11	nr=hypothetical protein AALT_g2568 [Alternaria alternata]
AALT_g8519	208.237	2.9108	0.173872	16.7411	6.5774e-63	5.34161e-62	eggnog=Telomere recombination; PFAMs=SUA5,Sua5_yciO_yrdC; nr=translation initiation protein Sua5 [Alternaria alternata]
AALT_g238	156.98	2.91738	0.192618	15.1459	8.06039e-52	5.58951e-51	eggnog=Oxidoreductase FAD-binding domain; PFAMs=Cyt-b5,FAD_binding_6,NAD_binding_1; nr=NADH-cytochrome b5 reductase 3 [Alternaria alternata]
AALT_g6765	17713.3	2.91834	0.0392746	74.3061	0	0	preferred_name=SIS1; eggnog=DnaJ C terminal domain; PFAMs=DnaJ,DnaJ_C; nr=DnaJ-like protein [Alternaria alternata]
AALT_g7386	63.6106	2.92346	0.317233	9.21552	3.09787e-20	1.14221e-19	preferred_name=THR4; eggnog=Threonine synthase N terminus; PFAMs=PALP,Thr_synth_N; nr=threonine synthase-like protein [Alternaria alternata]
AALT_g9788	4172.28	2.92349	0.0533753	54.7724	0	0	preferred_name=STI1; eggnog=Heat shock chaperonin-binding motif.; PFAMs=TPR_1,TPR_11,TPR_12,TPR_16,TPR_2,TPR_8; nr=Heat shock protein [Alternaria gaisen]
AALT_g506	965.027	2.92404	0.0950023	30.7786	5.07176e-208	1.16171e-206	preferred_name=CCDC124; eggnog=cell division; PFAMs=Ccdc124; nr=coiled-coil-like protein 124 [Alternaria alternata]
AALT_g4955	12.4846	2.92617	0.68365	4.28021	1.86717e-05	3.71712e-05	eggnog=Catalyzes the hydrolysis of cutin, a polyester that forms the structure of plant cuticle; PFAMs=Cutinase; nr=cutinase [Alternaria alternata]
AALT_g1664	6.19888	2.92629	0.963603	3.03682	0.0023909	0.00401358	eggnog=Catalase; PFAMs=Catalase; nr=heme-dependent catalase [Alternaria alternata]
AALT_g3391	56.8764	2.92789	0.322035	9.09184	9.73797e-20	3.55183e-19	eggnog=Possible catecholamine-binding domain present in a variety of eukaryotic proteins.; PFAMs=CDH-cyt,Cytochrom_B561,DUF2427; nr=CBD9-like protein [Alternaria alternata]
AALT_g9672	537.357	2.93552	0.109777	26.7408	1.57817e-157	2.77818e-156	preferred_name=GCD1; eggnog=Translation initiation factor; PFAMs=Hexapep,NTP_transf_3,NTP_transferase; nr=eukaryotic translation initiation factor subunit eif2b-gamma [Alternaria alternata]
AALT_g3969	418.739	2.93756	0.120588	24.3603	4.50395e-131	6.54894e-130	preferred_name=ARG4; eggnog=Argininosuccinate lyase C-terminal; PFAMs=ASL_C2,Lyase_1; nr=argininosuccinate lyase [Alternaria alternata]
AALT_g5817	879.587	2.93843	0.089504	32.8301	2.18936e-236	5.83748e-235	eggnog=Plays an important role in the de novo pathway and in the salvage pathway of purine nucleotide biosynthesis. Catalyzes the first commited step in the biosynthesis of AMP from IMP; PFAMs=Adenylsucc_synt,MFS_1; nr=glycoside hydrolase [Alternaria alternata]
AALT_g5688	140.016	2.93939	0.206403	14.241	5.09796e-46	3.27489e-45	preferred_name=mtd1; eggnog=Tetrahydrofolate dehydrogenase/cyclohydrolase, NAD(P)-binding domain; PFAMs=THF_DHG_CYH,THF_DHG_CYH_C; nr=NAD(P)-binding protein [Alternaria alternata]
AALT_g10490	50.8002	2.94273	0.337789	8.71174	2.99253e-18	1.04615e-17	eggnog=Alpha beta superfamily; PFAMs=Abhydrolase_6,DLH; nr=putative alpha/beta superfamily hydrolase [Alternaria alternata]
AALT_g697	382.944	2.94384	0.128379	22.9308	2.28831e-116	3.01676e-115	preferred_name=FMN1; eggnog=Riboflavin kinase; PFAMs=Flavokinase; nr=riboflavin kinase [Alternaria alternata]
AALT_g1212	18556.6	2.94817	0.0370376	79.5993	0	0	preferred_name=HSP82; eggnog=Hsp90 protein; PFAMs=HATPase_c,HSP90; nr=heat shock protein 90 [Alternaria tenuissima]
AALT_g8816	570.779	2.95379	0.109939	26.8675	5.26114e-159	9.37289e-158	eggnog=GAL4-like Zn(II)2Cys6 (or C6 zinc) binuclear cluster DNA-binding domain; PFAMs=Fungal_trans,Zn_clus; nr=hypothetical protein CC77DRAFT_115977 [Alternaria alternata]
AALT_g11553	451.922	2.96125	0.122404	24.1924	2.67312e-129	3.83514e-128	nr=uncharacterized protein AALT_g11553 [Alternaria alternata]
AALT_g10693	1349.6	2.96178	0.0774343	38.2489	0	0	nr=lysophosphatidylcholine acyltransferase [Alternaria alternata]
AALT_g5849	68.814	2.96224	0.294623	10.0543	8.79214e-24	3.58237e-23	eggnog=Methyltransferase domain; PFAMs=Methyltransf_23,Methyltransf_25; nr=S-adenosyl-L-methionine-dependent methyltransferase [Alternaria alternata]
AALT_g9300	160.333	2.96908	0.19642	15.116	1.27045e-51	8.78432e-51	eggnog=Myo-inositol oxygenase; PFAMs=MIOX; nr=hypothetical protein AA0111_g9598 [Alternaria arborescens]
AALT_g3691	251.866	2.97106	0.158758	18.7143	3.78322e-78	3.59391e-77	eggnog=Alcohol dehydrogenase GroES-like domain; PFAMs=ADH_N,ADH_zinc_N; nr=GroES-like protein [Alternaria alternata]
AALT_g10474	74.3532	2.97201	0.287391	10.3413	4.58126e-25	1.93097e-24	eggnog=Trichothecene 3-O-acetyltransferase; PFAMs=Transferase; nr=putative trichothecene 3-O-acetyltransferase [Alternaria alternata]
AALT_g9602	41.9604	2.9723	0.374018	7.94693	1.91197e-15	6.08845e-15	eggnog=Oxidoreductase family, NAD-binding Rossmann fold; PFAMs=GFO_IDH_MocA,GFO_IDH_MocA_C; nr=NAD-binding Rossmann fold oxidoreductase family protein [Alternaria alternata]
AALT_g7715	188.913	2.97263	0.18177	16.3538	4.08462e-60	3.19472e-59	preferred_name=TRM5; eggnog=Specifically methylates the N1 position of guanosine-37 in various cytoplasmic and mitochondrial tRNAs. Methylation is not dependent on the nature of the nucleoside 5' of the target nucleoside. This is the first step in the biosynthesis of wybutosine (yW), a modified base adjacent to the anticodon of tRNAs and required for accurate decoding; PFAMs=Met_10; nr=tRNA methy…
AALT_g7546	65.0657	2.97657	0.297533	10.0042	1.46071e-23	5.89904e-23	nr=hypothetical protein AALT_g7546 [Alternaria alternata]
AALT_g5320	138.299	2.97988	0.210532	14.1541	1.76208e-45	1.12162e-44	nr=hypothetical protein AALT_g5320 [Alternaria alternata]
AALT_g7385	267.318	2.98664	0.160534	18.6044	2.96096e-77	2.78603e-76	preferred_name=THR4; eggnog=Threonine synthase N terminus; PFAMs=PALP,Thr_synth_N; nr=threonine synthase-like protein [Alternaria alternata]
AALT_g4173	610.319	2.98687	0.104997	28.4472	5.2814e-178	1.03406e-176	eggnog=DJ-1/PfpI family; PFAMs=DJ-1_PfpI; nr=class I glutamine amidotransferase-like protein [Alternaria alternata]
AALT_g8946	1315.62	2.9907	0.0770614	38.8093	0	0	preferred_name=MET5; eggnog=Pyruvate flavodoxin/ferredoxin oxidoreductase, thiamine diP-bdg; PFAMs=Flavodoxin_1,NIR_SIR,NIR_SIR_ferr,POR_N; nr=sulfite reductase hemo protein beta-component [Alternaria alternata]
AALT_g6740	9.88839	2.99737	0.763586	3.92539	8.65893e-05	0.000164197	eggnog=FAD dependent oxidoreductase; PFAMs=Amino_oxidase,NAD_binding_8; nr=FAD/NAD(P)-binding-like protein [Alternaria alternata]
AALT_g10031	906.8	3.00617	0.0933643	32.1983	1.86654e-227	4.7423e-226	preferred_name=GLN4; eggnog=Belongs to the class-I aminoacyl-tRNA synthetase family; PFAMs=tRNA-synt_1c,tRNA-synt_1c_C,tRNA_synt_1c_R1,tRNA_synt_1c_R2; nr=putative glutamine--tRNA ligase [Alternaria arborescens]
AALT_g268	1344.15	3.009	0.0757685	39.713	0	0	nr=hypothetical protein AALT_g268 [Alternaria alternata]
AALT_g10437	306.563	3.02148	0.1487	20.3194	8.66897e-92	9.24976e-91	nr=hypothetical protein AALT_g10437 [Alternaria alternata]
AALT_g11274	11.7471	3.02777	0.716838	4.22379	2.40229e-05	4.73947e-05	eggnog=Glycoside hydrolase family 78 protein; PFAMs=Bac_rhamnosid6H,Bac_rhamnosid_C; nr=putative alpha-L-rhamnosidase C [Alternaria alternata]
AALT_g1195	251.147	3.03217	0.159582	19.0007	1.68367e-80	1.63208e-79	eggnog=Threonyl and Alanyl tRNA synthetase second additional domain; PFAMs=tRNA-synt_2c,tRNA_SAD; nr=threonyl and alanyl tRNA synthetase second additional [Alternaria alternata]
AALT_g1485	520.398	3.03676	0.111678	27.1921	8.04326e-163	1.45922e-161	eggnog=Alpha/beta hydrolase family; PFAMs=Abhydrolase_1,Abhydrolase_6; nr=alpha/beta-hydrolase [Alternaria alternata]
AALT_g3559	224.955	3.04627	0.170428	17.8742	1.8723e-71	1.67028e-70	eggnog=KR domain; PFAMs=adh_short_C2; nr=sorbose reductase SOU1 [Alternaria alternata]
AALT_g2086	393.402	3.04877	0.12926	23.5864	5.31538e-123	7.29942e-122	eggnog=AIR carboxylase; PFAMs=AIRC,ATP-grasp; nr=phosphoribosylaminoimidazole carboxylase [Alternaria arborescens]
AALT_g756	360.63	3.05058	0.135907	22.4461	1.39632e-111	1.7738e-110	eggnog=Belongs to the lyase 1 family. Adenylosuccinate lyase subfamily; PFAMs=ADSL_C,Lyase_1; nr=Adenylosuccinate lyase [Alternaria gaisen]
AALT_g6227	647.25	3.05196	0.102515	29.7708	9.32211e-195	2.0147e-193	preferred_name=LEU1; eggnog=Catalyzes the isomerization between 2-isopropylmalate and 3-isopropylmalate, via the formation of 2-isopropylmaleate; PFAMs=Aconitase,Aconitase_C; nr=3-isopropylmalate dehydratase [Alternaria alternata]
AALT_g4420	766.728	3.05803	0.0974246	31.3887	2.8904e-216	6.91422e-215	nr=hypothetical protein AALT_g4420 [Alternaria alternata]
AALT_g9036	602.777	3.05811	0.109119	28.0255	7.95218e-173	1.50723e-171	preferred_name=DIT2; eggnog=Belongs to the cytochrome P450 family; PFAMs=p450; nr=Dit2 protein [Alternaria alternata]
AALT_g10526	22.0133	3.06215	0.52596	5.82204	5.81353e-09	1.42368e-08	nr=zinc ion binding protein [Alternaria alternata]
AALT_g10281	332.012	3.06466	0.139721	21.9341	1.22734e-106	1.49358e-105	preferred_name=LYS12; eggnog=Isocitrate/isopropylmalate dehydrogenase; PFAMs=Iso_dh; nr=Homoisocitrate dehydrogenase [Alternaria tenuissima]
AALT_g9286	50.5033	3.07956	0.353343	8.71551	2.89459e-18	1.01251e-17	eggnog=Major Facilitator Superfamily; PFAMs=MFS_1; nr=MFS general substrate transporter [Alternaria alternata]
AALT_g11999	41.8005	3.08702	0.378386	8.15839	3.39531e-16	1.11132e-15	nr=hypothetical protein AALT_g11999 [Alternaria alternata]
AALT_g8645	438.241	3.08915	0.123385	25.0367	2.43863e-138	3.75283e-137	eggnog=RNA 3'-terminal phosphate cyclase; PFAMs=RTC; nr=RNA 3&apos;-terminal phosphate cyclase [Alternaria alternata]
AALT_g5230	178.87	3.0921	0.190655	16.2183	3.74542e-59	2.89697e-58	eggnog=Transmembrane amino acid transporter protein; PFAMs=Aa_trans; nr=amino acid transporter [Alternaria alternata]
AALT_g3684	5457.57	3.09308	0.0498688	62.0244	0	0	preferred_name=MBF1; eggnog=Helix-turn-helix; PFAMs=HTH_3,MBF1; nr=multi protein-bridging factor 1 [Alternaria alternata]
AALT_g5431	78.5868	3.0979	0.284028	10.907	1.06674e-27	4.81799e-27	eggnog=Ion channel regulatory protein UNC-93; PFAMs=MFS_1; nr=MFS general substrate transporter [Alternaria alternata]
AALT_g1654	170.368	3.10254	0.192546	16.1132	2.05957e-58	1.57049e-57	preferred_name=ILV1; eggnog=Threonine dehydratase; PFAMs=PALP,Thr_dehydrat_C; nr=threonine dehydratase I [Alternaria alternata]
AALT_g5078	704.974	3.10377	0.0997951	31.1014	2.30484e-212	5.41523e-211	preferred_name=LEU2; eggnog=Catalyzes the oxidation of 3-carboxy-2-hydroxy-4- methylpentanoate (3-isopropylmalate) to 3-carboxy-4-methyl-2- oxopentanoate. The product decarboxylates to 4-methyl-2 oxopentanoate; PFAMs=Iso_dh; nr=3-isopropylmalate dehydrogenase [Alternaria arborescens]
AALT_g4160	4277.83	3.10725	0.053763	57.7953	0	0	preferred_name=SSE1; eggnog=Belongs to the heat shock protein 70 family; PFAMs=HSP70; nr=heat shock protein 70 [Alternaria alternata]
AALT_g84	351.641	3.10992	0.136239	22.827	2.47224e-115	3.23765e-114	eggnog=Putative FMN-binding domain; PFAMs=FMN_bind_2; nr=negative transcriptional regulator [Alternaria alternata]
AALT_g9972	730.433	3.11067	0.0984127	31.6084	2.83188e-219	6.88529e-218	preferred_name=LYS1; eggnog=Belongs to the AlaDH PNT family; PFAMs=AlaDh_PNT_C,AlaDh_PNT_N; nr=Saccharopine dehydrogenase [Alternaria tenuissima]
AALT_g9824	79.3182	3.11394	0.287501	10.8311	2.45254e-27	1.09809e-26	eggnog=integral membrane protein; nr=integral membrane protein [Alternaria alternata]
AALT_g11406	40.9944	3.12953	0.396423	7.89442	2.91671e-15	9.21618e-15	nr=hypothetical protein AALT_g11406 [Alternaria alternata]
AALT_g5293	2191.78	3.13442	0.0681637	45.9837	0	0	preferred_name=SLM2; eggnog=Pleckstrin homology domain.; PFAMs=PH; nr=ph-like protein [Alternaria alternata]
AALT_g4616	1647.92	3.13808	0.0742411	42.2687	0	0	eggnog=AMP-binding enzyme C-terminal domain; PFAMs=AMP-binding,AMP-binding_C,Condensation,Ketoacyl-synt_C,PP-binding,ketoacyl-synt; nr=non-ribosomal peptide synthetase [Alternaria alternata]
AALT_g11688	50.0134	3.14095	0.360428	8.7145	2.92046e-18	1.02126e-17	eggnog=BTB/POZ domain; PFAMs=BTB; nr=hypothetical protein AALT_g11688 [Alternaria alternata]
AALT_g4570	16.0284	3.14304	0.622435	5.04958	4.42778e-07	9.81423e-07	nr=hypothetical protein AALT_g4570 [Alternaria alternata]
AALT_g52	839.369	3.14936	0.0982703	32.048	2.34309e-225	5.91505e-224	preferred_name=SPE3; eggnog=Belongs to the spermidine spermine synthase family; PFAMs=Spermine_synt_N,Spermine_synth; nr=spermidine synthase [Alternaria alternata]
AALT_g3327	182.18	3.16291	0.18767	16.8535	9.88044e-64	8.07935e-63	eggnog=Haloacid dehalogenase-like hydrolase; PFAMs=Hydrolase; nr=HAD-like protein [Alternaria alternata]
AALT_g3988	7.1898	3.16748	0.933672	3.3925	0.000692592	0.00122523	eggnog=Animal haem peroxidase; PFAMs=An_peroxidase; nr=heme peroxidase [Alternaria alternata]
AALT_g5207	183.629	3.16915	0.192452	16.4672	6.31151e-61	4.98576e-60	preferred_name=HOM6; eggnog=homoserine dehydrogenase; PFAMs=Homoserine_dh,NAD_binding_3; nr=Homoserine dehydrogenase [Alternaria arborescens]
AALT_g10259	729.273	3.17093	0.0990382	32.0172	6.28104e-225	1.58226e-223	preferred_name=FRS2; eggnog=tRNA synthetases class II core domain (F); PFAMs=tRNA-synt_2d; nr=phenylalanyl-tRNA synthetase alpha chain [Alternaria alternata]
AALT_g6856	20.2403	3.17624	0.559493	5.677	1.37074e-08	3.30097e-08	nr=hypothetical protein AALT_g6856 [Alternaria alternata]
AALT_g8877	1640	3.1805	0.0713739	44.5612	0	0	eggnog=Prolyl-tRNA synthetase, C-terminal; PFAMs=HGTP_anticodon,ProRS-C_1,tRNA-synt_2b,tRNA_edit; nr=putative proline--tRNA ligase [Alternaria alternata]
AALT_g6903	737.937	3.18332	0.10364	30.715	3.58721e-207	8.18506e-206	preferred_name=LYS9; eggnog=Saccharopine dehydrogenase C-terminal domain; PFAMs=Sacchrp_dh_C,Sacchrp_dh_NADP,Spermine_synt_N,Spermine_synth; nr=Saccharopine dehydrogenase [Alternaria tenuissima]
AALT_g7944	2892.19	3.18493	0.059888	53.1815	0	0	eggnog=Heavy-metal-associated domain; PFAMs=E1-E2_ATPase,HMA,Hydrolase; nr=heavy metal translocatin [Alternaria alternata]
AALT_g9603	115.453	3.19388	0.245354	13.0174	9.74283e-39	5.50208e-38	eggnog=Major Facilitator Superfamily; PFAMs=MFS_1; nr=MFS general substrate transporter [Alternaria alternata]
AALT_g5739	414.63	3.20422	0.135974	23.565	8.81567e-123	1.20505e-121	preferred_name=HIS4; eggnog=Histidine biosynthesis trifunctional protein; PFAMs=Histidinol_dh,PRA-CH,PRA-PH; nr=histidine biosynthesis trifunctional protein [Alternaria alternata]
AALT_g5140	349.114	3.21455	0.144389	22.2632	8.40816e-110	1.04903e-108	eggnog=GMC oxidoreductase; PFAMs=GMC_oxred_C,GMC_oxred_N; nr=alcohol oxidase-like protein [Alternaria alternata]
AALT_g1868	192.409	3.21792	0.189189	17.009	7.04121e-65	5.83407e-64	eggnog=Belongs to the alkaline phosphatase family; PFAMs=Alk_phosphatase; nr=alkaline phosphatase-like protein [Alternaria alternata]
AALT_g6055	17.2852	3.22679	0.61303	5.26368	1.41204e-07	3.21201e-07	eggnog=extracellular serine-rich protein; nr=plastocyanin-like-like protein [Alternaria alternata]
AALT_g9500	1015.4	3.23107	0.0878148	36.7941	2.29351e-296	8.4511e-295	eggnog=Glutathione S-transferase, C-terminal domain; PFAMs=GST_C,GST_C_2,GST_C_3,GST_N_2,GST_N_3; nr=hypothetical protein CC77DRAFT_753011 [Alternaria alternata]
AALT_g6382	421.561	3.23596	0.13054	24.7891	1.17517e-135	1.77849e-134	eggnog=Acetyltransferase (GNAT) domain; PFAMs=Acetyltransf_3; nr=ribosomal-protein-alanine acetyltransferase [Alternaria alternata]
AALT_g2846	287.818	3.23615	0.156879	20.6284	1.52736e-94	1.66564e-93	preferred_name=ARO2; eggnog=Chorismate synthase; PFAMs=Chorismate_synt; nr=chorismate synthase [Alternaria alternata]
AALT_g3714	199.628	3.24269	0.181637	17.8526	2.75919e-71	2.45595e-70	eggnog=Peptidase family S58; PFAMs=Peptidase_S58; nr=peptidase family T4 protein [Alternaria alternata]
AALT_g2106	916.181	3.24301	0.0899749	36.0435	1.7421e-284	6.0616e-283	preferred_name=TPS1; eggnog=UDP-glucose-glucosephosphate glucosyltransferase; PFAMs=Glyco_transf_20; nr=Alpha,alpha-trehalose-phosphate synthase [UDP-forming]
AALT_g10425	4394.14	3.24827	0.0555594	58.4648	0	0	preferred_name=MET6; eggnog=Cobalamin-independent synthase, N-terminal domain; PFAMs=Meth_synt_1,Meth_synt_2; nr=putative 5-methyltetrahydropteroyltriglutamate--homocysteine methyltransferase [Alternaria gaisen]
AALT_g9501	248.837	3.25275	0.173668	18.7297	2.83415e-78	2.69448e-77	eggnog=Nudix domain-containing protein; PFAMs=NUDIX; nr=hypothetical protein AALT_g9501 [Alternaria alternata]
AALT_g5672	1822.25	3.26054	0.0704232	46.2992	0	0	eggnog=SUR7/PalI family; PFAMs=SUR7; nr=integral membrane protein [Alternaria alternata]
AALT_g3242	632.976	3.2613	0.252671	12.9073	4.09434e-38	2.28501e-37	preferred_name=ILS1; eggnog=Belongs to the class-I aminoacyl-tRNA synthetase family; PFAMs=Anticodon_1,tRNA-synt_1; nr=Isoleucine--tRNA ligase, cytoplasmic [Alternaria gaisen]
AALT_g4742	91.4215	3.26376	0.26636	12.2532	1.61523e-34	8.44262e-34	eggnog=gpi anchored; PFAMs=Dioxygenase_C; nr=putative GPI anchored dioxygenase [Alternaria alternata]
AALT_g8957	66.1259	3.26583	0.314138	10.3962	2.58142e-25	1.09583e-24	eggnog=Taurine catabolism dioxygenase TauD, TfdA family; PFAMs=TauD; nr=TauD-like protein [Alternaria alternata]
AALT_g7525	217.468	3.27879	0.176252	18.6029	3.04397e-77	2.86186e-76	preferred_name=FAP1; eggnog=R3H domain; PFAMs=R3H,zf-NF-X1; nr=nucleic acid binding protein [Alternaria alternata]
AALT_g4006	745.626	3.28489	0.104791	31.3472	1.06272e-215	2.52689e-214	preferred_name=ARO1; eggnog=The AROM polypeptide catalyzes 5 consecutive enzymatic reactions in prechorismate polyaromatic amino acid biosynthesis; PFAMs=DHQ_synthase,DHquinase_I,EPSP_synthase,SKI,Shikimate_DH,Shikimate_dh_N; nr=Pentafunctional AroM protein [Alternaria alternata]
AALT_g9330	1111.49	3.28552	0.0860575	38.1782	0	0	preferred_name=WRS1; eggnog=Belongs to the class-I aminoacyl-tRNA synthetase family; PFAMs=tRNA-synt_1b; nr=Tryptophan--tRNA ligase, cytoplasmic [Alternaria gaisen]
AALT_g423	3477.52	3.29243	0.0642591	51.2368	0	0	preferred_name=SCP160; eggnog=K homology RNA-binding domain; PFAMs=KH_1; nr=RNA binding effector protein [Alternaria alternata]
AALT_g6363	851.467	3.29317	0.0957451	34.3952	2.97748e-259	8.85407e-258	preferred_name=ILV2; eggnog=Acetolactate synthase; PFAMs=TPP_enzyme_C,TPP_enzyme_M,TPP_enzyme_N; nr=Acetolactate synthase catalytic subunit [Alternaria arborescens]
AALT_g9928	539.416	3.29681	0.114363	28.8277	9.65417e-183	1.95139e-181	eggnog=Glutathione S-transferase, N-terminal domain; PFAMs=GST_C_2,GST_C_3,GST_N_2,GST_N_3; nr=hypothetical protein CC77DRAFT_999494 [Alternaria alternata]
AALT_g4536	132.247	3.3117	0.227291	14.5703	4.34148e-48	2.87133e-47	eggnog=Tetratricopeptide repeat; PFAMs=TPR_16,TPR_2,TPR_8; nr=TPR-like protein [Alternaria alternata]
AALT_g7446	10683.9	3.31322	0.0466739	70.9864	0	0	preferred_name=ENO1; eggnog=Enolase, N-terminal domain; PFAMs=Enolase_C,Enolase_N; nr=Allergen Alt a 6 [Alternaria alternata]
AALT_g4363	222.625	3.32513	0.177124	18.7729	1.25818e-78	1.20195e-77	eggnog=Possible lysine decarboxylase; PFAMs=Lysine_decarbox; nr=lysine decarboxylase-like protein [Alternaria alternata]
AALT_g5570	24.3987	3.33214	0.522198	6.38099	1.75949e-10	4.60848e-10	eggnog=Nadh flavin oxidoreductase nadh oxidase; PFAMs=Oxidored_FMN; nr=FMN-linked oxidoreductase [Alternaria alternata]
AALT_g4080	190.175	3.34268	0.191762	17.4314	4.76453e-68	4.09349e-67	nr=hypothetical protein CC77DRAFT_1056773 [Alternaria alternata]
AALT_g3056	550.569	3.35911	0.116155	28.9193	6.82813e-184	1.39442e-182	eggnog=Formyl transferase; PFAMs=ACT,Formyl_trans_N; nr=formyltetrahydrofolate deformylase hydrolase [Alternaria alternata]
AALT_g6757	54.1149	3.37488	0.3626	9.30744	1.30956e-20	4.87848e-20	eggnog=Domain of unknown function (DUF1989); PFAMs=DUF1989; nr=protein of unknown function DUF1989 [Alternaria alternata]
AALT_g4850	104.075	3.3767	0.257309	13.1231	2.42642e-39	1.38411e-38	eggnog=Grap2 and cyclin-D-interacting; PFAMs=GCIP; nr=regulation of cell cycle [Alternaria alternata]
AALT_g5923	489.141	3.39725	0.127072	26.7348	1.85274e-157	3.2567e-156	eggnog=HpcH/HpaI aldolase/citrate lyase family; PFAMs=HpcH_HpaI; nr=macrophomate synthase [Alternaria alternata]
AALT_g4266	259.058	3.41371	0.170187	20.0586	1.69901e-89	1.76831e-88	eggnog=Proteasome assembly chaperone 3; PFAMs=PAC3; nr=hypothetical protein CC77DRAFT_1021411 [Alternaria alternata]
AALT_g10537	606.708	3.41767	0.114556	29.8341	1.41256e-195	3.06959e-194	preferred_name=HIS1; eggnog=ATP phosphoribosyltransferase; PFAMs=HisG,HisG_C; nr=ATP phosphoribosyltransferase [Alternaria arborescens]
AALT_g933	226.478	3.42412	0.178781	19.1526	9.21228e-82	9.07084e-81	nr=hypothetical protein CC77DRAFT_1020208 [Alternaria alternata]
AALT_g9305	302.363	3.4248	0.167184	20.4852	2.92023e-93	3.1556e-92	preferred_name=CDC60; eggnog=tRNA synthetases class I (C) catalytic domain; PFAMs=Anticodon_1,tRNA-synt_1; nr=leucyl-tRNA synthetase [Alternaria alternata]
AALT_g3686	594.764	3.43505	0.113685	30.2156	1.47703e-200	3.28183e-199	nr=FTHFS-like protein [Alternaria alternata]
AALT_g683	2613.02	3.44264	0.0637595	53.9942	0	0	eggnog=Belongs to the peptidase C2 family; PFAMs=Peptidase_C2,ZZ; nr=cysteine proteinase [Alternaria alternata]
AALT_g4967	4709.15	3.45228	0.0512854	67.3151	0	0	preferred_name=SSC1; eggnog=Belongs to the heat shock protein 70 family; PFAMs=HSP70; nr=Heat shock protein [Alternaria arborescens]
AALT_g3857	112.57	3.46352	0.251134	13.7915	2.86556e-43	1.75077e-42	preferred_name=RMT2; eggnog=S-adenosyl-L-methionine-dependent protein-arginine N- methyltransferase that methylates the delta-nitrogen atom of arginine residues to form N5-methylarginine (type IV) in target proteins. Monomethylates ribosomal protein L12; PFAMs=Ank_4; nr=arginine N-methyltransferase 2 [Alternaria alternata]
AALT_g10674	266.825	3.46498	0.16681	20.772	7.75057e-96	8.53858e-95	nr=hypothetical protein AALT_g10674 [Alternaria alternata]
AALT_g4619	11.2587	3.46973	0.808934	4.28926	1.79266e-05	3.57298e-05	nr=hypothetical protein AALT_g4619 [Alternaria alternata]
AALT_g2513	1676.1	3.47042	0.0754056	46.0234	0	0	preferred_name=KRS1; eggnog=tRNA synthetases class II (D, K and N); PFAMs=tRNA-synt_2,tRNA_anti-codon; nr=lysyl-tRNA synthetase [Alternaria alternata]
AALT_g7626	1013.74	3.47159	0.0976417	35.5544	7.10682e-277	2.32935e-275	preferred_name=ARO3; eggnog=Stereospecific condensation of phosphoenolpyruvate (PEP) and D-erythrose-4-phosphate (E4P) giving rise to 3-deoxy-D- arabino-heptulosonate-7-phosphate (DAHP); PFAMs=DAHP_synth_1; nr=phospho-2-dehydro-3-deoxyheptonate aldolase [Alternaria alternata]
AALT_g8987	799.614	3.47732	0.102924	33.7852	3.25021e-250	9.33746e-249	preferred_name=SYR1; eggnog=Belongs to the class-I aminoacyl-tRNA synthetase family; PFAMs=Arg_tRNA_synt_N,DALR_1,tRNA-synt_1d; nr=Arginine--tRNA ligase, cytoplasmic [Alternaria gaisen]
AALT_g3992	1143.66	3.48371	0.0872714	39.9181	0	0	preferred_name=CPR6; eggnog=Cyclophilin type peptidyl-prolyl cis-trans isomerase/CLD; PFAMs=Pro_isomerase,TPR_2; nr=peptidyl-prolyl cis-trans isomerase D [Alternaria alternata]
AALT_g4294	1772.53	3.48609	0.0756805	46.0633	0	0	preferred_name=TIF6; eggnog=Binds to the 60S ribosomal subunit and prevents its association with the 40S ribosomal subunit to form the 80S initiation complex in the cytoplasm. Is also involved in ribosome biogenesis. Associates with pre-60S subunits in the nucleus and is involved in its nuclear export; PFAMs=eIF-6; nr=similar to eukaryotic translation initiation factor 6 [Leptosphaeria maculans J…
AALT_g6835	1043.9	3.48763	0.0891697	39.1122	0	0	preferred_name=SER33; eggnog=Belongs to the D-isomer specific 2-hydroxyacid dehydrogenase family; PFAMs=2-Hacid_dh,2-Hacid_dh_C; nr=D-3-phosphoglycerate dehydrogenase 2 [Alternaria gaisen]
AALT_g6157	183.735	3.5075	0.199752	17.5593	5.05079e-69	4.38708e-68	nr=uncharacterized protein AALT_g6157 [Alternaria alternata]
AALT_g1989	857.611	3.50992	0.0995165	35.2697	1.70939e-272	5.48161e-271	eggnog=Acetyltransferase (GNAT) domain; PFAMs=Acetyltransf_3; nr=gnat family acetyltransferase [Alternaria alternata]
AALT_g6207	92.946	3.51101	0.27801	12.6291	1.45921e-36	7.9202e-36	eggnog=Major Facilitator Superfamily; PFAMs=MFS_1; nr=MFS multidrug transporter-like protein [Alternaria alternata]
AALT_g7484	459.177	3.52091	0.129797	27.1262	4.83225e-162	8.74004e-161	preferred_name=GPD1; eggnog=Glycerol-3-phosphate dehydrogenase; PFAMs=NAD_Gly3P_dh_C,NAD_Gly3P_dh_N; nr=Glycerol-3-phosphate dehydrogenase [NAD(+)]
AALT_g9302	119.255	3.53051	0.250472	14.0954	4.0531e-45	2.56071e-44	eggnog=KR domain; PFAMs=adh_short,adh_short_C2; nr=NAD(P)-binding protein [Alternaria alternata]
AALT_g4251	357.503	3.5399	0.149112	23.7399	1.39832e-124	1.94047e-123	preferred_name=SDT1; eggnog=Haloacid dehalogenase-like hydrolase; PFAMs=HAD_2,Hydrolase; nr=pyrimidine 5&apos;-nucleotidase [Alternaria alternata]
AALT_g10976	1098.42	3.5436	0.0893234	39.6716	0	0	nr=hypothetical protein AALT_g10976 [Alternaria alternata]
AALT_g3590	297.949	3.5774	0.163222	21.9175	1.77073e-106	2.15264e-105	eggnog=Malate/L-lactate dehydrogenase; PFAMs=Ldh_2; nr=malate dehydrogenase [Alternaria alternata]
AALT_g8136	444.846	3.58286	0.140178	25.5593	4.32971e-144	6.94216e-143	eggnog=Sugar (and other) transporter; PFAMs=MFS_1,Sugar_tr; nr=MFS general substrate transporter [Alternaria alternata]
AALT_g8247	623.332	3.59934	0.118653	30.3349	3.97098e-202	8.88976e-201	preferred_name=ARG3; eggnog=Belongs to the ATCase OTCase family; PFAMs=OTCace,OTCace_N; nr=Ornithine carbamoyltransferase [Alternaria tenuissima]
AALT_g771	424.248	3.60334	0.138411	26.0337	2.05604e-149	3.41666e-148	preferred_name=HIS5; eggnog=Aminotransferase class I and II; PFAMs=Aminotran_1_2; nr=histidinol-phosphate aminotransferase [Alternaria alternata]
AALT_g348	359.579	3.61417	0.15276	23.6591	9.50963e-124	1.31659e-122	preferred_name=MET10; eggnog=Pyruvate ferredoxin/flavodoxin oxidoreductase; PFAMs=FAD_binding_1,NAD_binding_1,PFOR_II,POR; nr=sulfite reductase flavoprotein component [Alternaria alternata]
AALT_g4587	954.244	3.62008	0.0994827	36.3891	6.3374e-290	2.25129e-288	eggnog=NADH:flavin oxidoreductase / NADH oxidase family; PFAMs=Oxidored_FMN; nr=FMN-linked oxidoreductase [Alternaria alternata]
AALT_g260	954.361	3.64788	0.0949776	38.4078	0	0	preferred_name=ARG1; eggnog=Arginosuccinate synthase; PFAMs=Arginosuc_synth; nr=argininosuccinate synthase [Alternaria alternata]
AALT_g3383	84.6392	3.65025	0.315149	11.5826	5.0483e-31	2.46393e-30	nr=hypothetical protein AALT_g3383 [Alternaria alternata]
AALT_g4874	667.747	3.65073	0.113749	32.0947	5.23029e-226	1.32319e-224	eggnog=AN1-like Zinc finger; PFAMs=zf-AN1; nr=AN1 zinc finger protein-like protein [Alternaria alternata]
AALT_g835	500.357	3.66145	0.207909	17.6108	2.03492e-69	1.77401e-68	eggnog=Acetyltransferase (GNAT) domain; PFAMs=Acetyltransf_3; nr=acyl-CoA N-acyltransferase [Alternaria alternata]
AALT_g1442	35.1633	3.67043	0.474127	7.74146	9.82853e-15	3.04877e-14	eggnog=Serine aminopeptidase, S33; PFAMs=Abhydrolase_1; nr=alpha/beta-hydrolase [Alternaria alternata]
AALT_g6745	1257.65	3.67166	0.0895192	41.0153	0	0	preferred_name=SNZ1; eggnog=Belongs to the PdxS SNZ family; PFAMs=SOR_SNZ; nr=pyridoxine biosynthesis protein [Stemphylium lycopersici]
AALT_g3382	316.938	3.68517	0.159921	23.0438	1.69892e-117	2.25226e-116	eggnog=Heterokaryon incompatibility protein (HET); PFAMs=HET; nr=HET-like protein [Alternaria alternata]
AALT_g3809	627.455	3.69833	0.121949	30.3268	5.07759e-202	1.13457e-200	nr=hypothetical protein CC77DRAFT_309212 [Alternaria alternata]
AALT_g9144	817.225	3.69902	0.104345	35.45	2.90058e-275	9.42888e-274	preferred_name=TYS1; eggnog=Tyrosyl-tRNA synthetase; PFAMs=tRNA-synt_1b; nr=Nucleotidylyl transferase [Alternaria alternata]
AALT_g9303	148.195	3.70023	0.23241	15.9211	4.52349e-57	3.37767e-56	eggnog=Alcohol dehydrogenase GroES-like domain; PFAMs=ADH_N,ADH_zinc_N; nr=GroES-like protein [Alternaria alternata]
AALT_g242	66.8311	3.70381	0.344319	10.7569	5.49858e-27	2.43708e-26	nr=hypothetical protein AA0117_g4283 [Alternaria alternata]
AALT_g9470	95.8008	3.71368	0.288627	12.8667	6.92956e-38	3.85463e-37	nr=hypothetical protein AALT_g9470 [Alternaria alternata]
AALT_g4733	55692	3.71639	0.039658	93.7112	0	0	preferred_name=HSP104; eggnog=Belongs to the ClpA ClpB family; PFAMs=AAA,AAA_2,ClpB_D2-small,Clp_N; nr=heat shock protein [Alternaria alternata]
AALT_g4344	495.162	3.71945	0.131986	28.1808	1.00616e-174	1.9255e-173	eggnog=Threonyl and Alanyl tRNA synthetase second additional domain; PFAMs=tRNA_SAD; nr=alanyl-tRNA synthetase-like protein [Alternaria alternata]
AALT_g3584	10.6306	3.73406	0.875613	4.26451	2.00339e-05	3.97961e-05	eggnog=Peroxidase, family 2; PFAMs=Peroxidase_2; nr=peroxidase [Alternaria alternata]
AALT_g1846	1023.82	3.74011	0.0937689	39.8865	0	0	eggnog=Glutathione S-transferase, C-terminal domain; PFAMs=GST_C,GST_C_2,GST_N,GST_N_3; nr=putative glutathione-S-transferase theta, GST [Alternaria alternata]
AALT_g5268	15.9236	3.74387	0.714786	5.23775	1.62543e-07	3.6847e-07	preferred_name=CHS3; eggnog=chitin synthase; PFAMs=Chitin_synth_1,Chitin_synth_1N; nr=glycosyltransferase family 2 protein [Alternaria alternata]
AALT_g4490	232.457	3.74436	0.195407	19.1619	7.70668e-82	7.59467e-81	eggnog=Glutathione S-transferase, C-terminal domain; PFAMs=GST_C_3; nr=glutathione S-transferase [Alternaria alternata]
AALT_g1113	330.578	3.75075	0.165682	22.6383	1.82036e-113	2.34767e-112	eggnog=Haloacid dehalogenase-like hydrolase; PFAMs=HAD_2; nr=HAD-like protein [Alternaria alternata]
AALT_g8754	724.732	3.76473	0.111448	33.7803	3.83515e-250	1.09913e-248	preferred_name=GUA1; eggnog=GMP synthase C terminal domain; PFAMs=GATase,GMP_synt_C,NAD_synthase; nr=GMP synthase [Alternaria alternata]
AALT_g1927	3404.14	3.77008	0.0597358	63.1125	0	0	eggnog=ABC transporter transmembrane region; PFAMs=ABC_membrane,ABC_tran; nr=heavy metal tolerance protein-like [Alternaria alternata]
AALT_g5166	1408.42	3.77893	0.0843517	44.7997	0	0	preferred_name=SHM2; eggnog=Interconversion of serine and glycine; PFAMs=SHMT; nr=glycine hydroxymethyltransferase [Alternaria alternata]
AALT_g6106	358.861	3.77941	0.153325	24.6496	3.7127e-134	5.548e-133	preferred_name=LEU4; eggnog=LeuA allosteric (dimerisation) domain; PFAMs=HMGL-like,LeuA_dimer; nr=2-isopropylmalate synthase [Alternaria alternata]
AALT_g2900	148.937	3.78076	0.234525	16.121	1.81774e-58	1.38787e-57	eggnog=Cys/Met metabolism PLP-dependent enzyme; PFAMs=Aminotran_1_2; nr=PLP-dependent transferase [Alternaria alternata]
AALT_g9035	548.486	3.80481	0.128604	29.5855	2.29927e-192	4.89782e-191	preferred_name=DTR1; eggnog=Major Facilitator Superfamily; PFAMs=MFS_1; nr=MFS general substrate transporter [Alternaria alternata]
AALT_g789	67988.8	3.81176	0.033765	112.891	0	0	preferred_name=SSA2; eggnog=Belongs to the heat shock protein 70 family; PFAMs=HSP70; nr=Heat shock protein 2 [Alternaria arborescens]
AALT_g7416	1662.94	3.84937	0.0817334	47.0966	0	0	eggnog=Gnat family; PFAMs=Acetyltransf_1,Acetyltransf_10; nr=gnat family protein [Alternaria alternata]
AALT_g11266	278.113	3.85224	0.177704	21.6779	3.31978e-104	3.94681e-103	preferred_name=TCRP; eggnog=4-hydroxyphenylpyruvate dioxygenase; PFAMs=Glyoxalase,Glyoxalase_4; nr=4-hydroxyphenylpyruvate dioxygenase [Alternaria tenuissima]
AALT_g857	548.57	3.85945	0.128249	30.0935	5.88471e-199	1.293e-197	eggnog=Zinc-dependent metalloprotease; PFAMs=Peptidase_M57,Reprolysin_4,Reprolysin_5; nr=hypothetical protein AALT_g857 [Alternaria alternata]
AALT_g4581	491.703	3.86071	0.134976	28.6029	6.18934e-180	1.23423e-178	eggnog=Belongs to the peptidase M28 family; PFAMs=Peptidase_M28; nr=leucyl aminopeptidase-like protein [Alternaria alternata]
AALT_g11795	226.62	3.86557	0.200475	19.2821	7.59539e-83	7.56669e-82	eggnog=4-carboxymuconolactone decarboxylase; PFAMs=CMD; nr=4-carboxymuconolactone decarboxylase-like protein [Alternaria alternata]
AALT_g1928	51.415	3.87317	0.408956	9.47087	2.77532e-21	1.05239e-20	eggnog=Cellulase (glycosyl hydrolase family 5); PFAMs=Cellulase; nr=PREDICTED: probable glucan 1,3-beta-glucosidase A [Pyrus x bretschneideri]
AALT_g11273	45.8907	3.87712	0.436917	8.87381	7.06836e-19	2.5185e-18	preferred_name=ERG4; eggnog=Ergosterol biosynthesis ERG4/ERG24 family; PFAMs=ERG4_ERG24; nr=delta(24(24 -sterol reductase)-reductase) sterol reductase [Alternaria alternata]
AALT_g5205	381.737	3.88178	0.157947	24.5766	2.25052e-133	3.33364e-132	nr=hypothetical protein AALT_g5205 [Alternaria alternata]
AALT_g11154	359.298	3.90042	0.158317	24.6368	5.1008e-134	7.59359e-133	preferred_name=trl1; eggnog=tRNA ligase; PFAMs=RNA_lig_T4_1,tRNA_lig_CPD,tRNA_lig_kinase; nr=tRNA ligase [Alternaria alternata]
AALT_g4741	221.059	3.90752	0.204713	19.0878	3.18708e-81	3.11745e-80	eggnog=nmrA-like family; PFAMs=NAD_binding_10,NmrA; nr=NAD(P)-binding protein [Alternaria alternata]
AALT_g10630	604.93	3.90826	0.13195	29.6192	8.44711e-193	1.80261e-191	eggnog=CobW/HypB/UreG, nucleotide-binding domain; PFAMs=cobW; nr=cobW-like protein [Alternaria alternata]
AALT_g3416	1055.82	3.90892	0.102392	38.1762	0	0	eggnog=Thioredoxin-like domain; PFAMs=PITH,Thioredoxin; nr=thioredoxin [Alternaria alternata]
AALT_g5416	234.667	3.91139	0.197803	19.7742	4.96275e-87	5.06303e-86	eggnog=N-terminal domain of oxidoreductase; PFAMs=ADH_N_2,ADH_zinc_N; nr=NADP-dependent oxidoreductase [Alternaria gaisen]
AALT_g6645	20.8166	3.91829	0.644412	6.08041	1.19875e-09	3.01722e-09	eggnog=Alpha/beta hydrolase family; PFAMs=Abhydrolase_1; nr=catalytic [Alternaria alternata]
AALT_g9116	1378.12	3.9192	0.0878837	44.5953	0	0	eggnog=L-threonine ammonia-lyase activity; PFAMs=PALP; nr=Pyridoxal-phosphate dependent enzyme [Alternaria alternata]
AALT_g4267	2606.29	3.96399	0.0686076	57.7777	0	0	preferred_name=FES1; eggnog=Hsp70 nucleotide exchange factor FES1; PFAMs=Fes1,HEAT_2,HEAT_EZ; nr=Fes1-domain-containing protein [Alternaria alternata]
AALT_g3786	3632.82	3.98283	0.0640295	62.2031	0	0	eggnog=Redoxin; PFAMs=Redoxin; nr=hypothetical protein AA0111_g3426 [Alternaria arborescens]
AALT_g4863	147.919	3.98885	0.24945	15.9906	1.48582e-57	1.11719e-56	eggnog=NADH:flavin oxidoreductase / NADH oxidase family; PFAMs=Oxidored_FMN; nr=12-oxophytodienoate reductase 1 [Alternaria alternata]
AALT_g8292	5329.51	3.99438	0.0553951	72.1072	0	0	eggnog=Elongation factor Tu domain 2; PFAMs=GTP_EFTU,GTP_EFTU_D2,GTP_EFTU_D3; nr=GTP-binding protein 1 [Alternaria tenuissima]
AALT_g4048	1314.69	4.00169	0.0911483	43.9031	0	0	eggnog=tryptophan synthase; PFAMs=Na_sulph_symp,PALP,SPX,Trp_syntA; nr=Tryptophan synthase [Alternaria arborescens]
AALT_g4890	645.164	4.01208	0.127464	31.4763	1.83361e-217	4.40399e-216	eggnog=Poly(A) polymerase central domain; PFAMs=2_5_RNA_ligase2,DUF504,Exo_endo_phos,NTP_transf_2,PAP_central; nr=hypothetical protein AALT_g4890 [Alternaria alternata]
AALT_g237	105.192	4.03052	0.297118	13.5654	6.42305e-42	3.8277e-41	eggnog=Belongs to the cytochrome P450 family; PFAMs=p450; nr=cytochrome P450 [Alternaria alternata]
AALT_g11265	57.349	4.03508	0.400311	10.0799	6.78189e-24	2.77473e-23	eggnog=protein serine/threonine kinase activity; nr=hypothetical protein AALT_g11265 [Alternaria alternata]
AALT_g9349	328.273	4.04828	0.180125	22.4748	7.31702e-112	9.30509e-111	eggnog=NAD binding domain of 6-phosphogluconate dehydrogenase; PFAMs=NAD_binding_11,NAD_binding_2; nr=NAD(P)-binding protein [Alternaria alternata]
AALT_g469	722.319	4.0492	0.119412	33.9094	4.83414e-252	1.39895e-250	eggnog=Vault protein inter-alpha-trypsin domain; PFAMs=VIT,VWA_3; nr=von willebrand-like protein [Alternaria alternata]
AALT_g6461	16.1579	4.05065	0.755888	5.3588	8.3778e-08	1.92977e-07	nr=hypothetical protein AALT_g6461 [Alternaria alternata]
AALT_g3866	405.396	4.05477	0.157881	25.6824	1.83881e-145	2.98869e-144	preferred_name=LYS2; eggnog=Male sterility protein; PFAMs=AMP-binding,AMP-binding_C,Condensation,NAD_binding_4,PP-binding; nr=large subunit of L-aminoadipate-semialdehyde dehydrogenase [Alternaria alternata]
AALT_g8221	2345.77	4.0681	0.0724032	56.1867	0	0	preferred_name=ASN1; eggnog=Aluminium induced protein; PFAMs=Asn_synthase,GATase_7; nr=Asparagine synthetase [glutamine-hydrolyzing]
AALT_g6854	120.769	4.07236	0.279234	14.5841	3.54735e-48	2.34873e-47	eggnog=short chain dehydrogenase; PFAMs=KR,adh_short; nr=short-chain dehydrogenase/reductase-like protein SDR [Alternaria alternata]
AALT_g952	6.495	4.07435	1.19308	3.41498	0.00063787	0.00113247	eggnog=Phenazine biosynthesis-like protein; PFAMs=PhzC-PhzF; nr=Diaminopimelate epimerase-like protein [Alternaria alternata]
AALT_g6206	3.5166	4.07729	1.4619	2.78904	0.00528641	0.0085361	nr=hypothetical protein AALT_g6206 [Alternaria alternata]
AALT_g1496	265.49	4.07775	0.192517	21.1812	1.42391e-99	1.62293e-98	eggnog=alpha/beta hydrolase fold; PFAMs=Abhydrolase_1; nr=Homoserine [Alternaria tenuissima]
AALT_g11626	531.589	4.09963	0.137274	29.8644	5.70056e-196	1.24105e-194	preferred_name=HIS7; eggnog=Belongs to the HisA HisF family; PFAMs=GATase,His_biosynth; nr=Imidazole glycerol phosphate synthase [Alternaria alternata]
AALT_g3133	625.547	4.10873	0.126958	32.3628	9.15767e-230	2.3724e-228	eggnog=Methyltransferase domain; PFAMs=Methyltransf_11,Methyltransf_23,Methyltransf_25; nr=S-adenosyl-L-methionine-dependent methyltransferase [Alternaria alternata]
AALT_g2118	397.852	4.13493	0.159789	25.8775	1.19352e-147	1.96138e-146	preferred_name=SNO1; eggnog=CobB/CobQ-like glutamine amidotransferase domain; PFAMs=SNO; nr=SNO glutamine amidotransferase [Alternaria alternata]
AALT_g5894	495.422	4.26127	0.149365	28.5292	5.08586e-179	1.00573e-177	nr=hypothetical protein AALT_g5894 [Alternaria alternata]
AALT_g5929	1675.04	4.27573	0.0854518	50.0367	0	0	eggnog=FAD dependent oxidoreductase; PFAMs=DAO; nr=fructosyl amino acid oxidase [Alternaria alternata]
AALT_g749	126.125	4.30751	0.288695	14.9206	2.42033e-50	1.65517e-49	eggnog=Beta-lactamase; PFAMs=Beta-lactamase,DUF3471; nr=beta-lactamase/transpeptidase-like protein [Alternaria alternata]
AALT_g4005	111.905	4.32519	0.310564	13.9269	4.34948e-44	2.69909e-43	eggnog=pyroglutamyl-peptidase activity; nr=peptidase C15, pyroglutamyl peptidase I-like protein [Alternaria alternata]
AALT_g1718	865.767	4.34304	0.11549	37.6052	0	0	preferred_name=HOM2; eggnog=Semialdehyde dehydrogenase, dimerisation domain; PFAMs=Semialdhyde_dh,Semialdhyde_dhC; nr=aspartate-semialdehyde dehydrogenase [Alternaria alternata]
AALT_g2899	355.04	4.34697	0.180109	24.1352	1.06852e-128	1.52931e-127	preferred_name=bioDA; eggnog=AAA domain; PFAMs=AAA_26,Aminotran_3; nr=Bifunctional dethiobiotin synthetase/7,8-diamino-pelargonic acid aminotransferase [Alternaria tenuissima]
AALT_g10491	11.8004	4.35119	0.947575	4.59192	4.39189e-06	9.10691e-06	nr=putative scytalone dehydratase [Alternaria alternata]
AALT_g401	3884.96	4.43041	0.0675557	65.5817	0	0	preferred_name=OYE32; eggnog=NADH:flavin oxidoreductase / NADH oxidase family; PFAMs=Oxidored_FMN; nr=NADH:flavin oxidoreductase NADH oxidase [Alternaria alternata]
AALT_g6855	245.753	4.43951	0.389589	11.3954	4.40979e-30	2.10214e-29	eggnog=KR domain; PFAMs=adh_short; nr=NAD(P)-binding protein [Alternaria alternata]
AALT_g3693	121.289	4.44293	0.307096	14.4676	1.94238e-47	1.27187e-46	preferred_name=REI1; eggnog=U1-like zinc finger; PFAMs=zf-C2H2_2,zf-C2H2_jaz,zf-met; nr=Rei1p [Alternaria alternata]
AALT_g3286	493.656	4.45069	0.32984	13.4935	1.70864e-41	1.00961e-40	eggnog=Pyridoxamine 5'-phosphate oxidase; PFAMs=Pyridox_ox_2; nr=5-nitroimidazole antibiotic resistance protein [Alternaria alternata]
AALT_g9037	1734.29	4.47749	0.150261	29.7982	4.12307e-195	8.94336e-194	preferred_name=DIT1; eggnog=Pyoverdine/dityrosine biosynthesis protein; PFAMs=DIT1_PvcA; nr=pyoverdine dityrosine biosynthesis protein [Alternaria alternata]
AALT_g6010	117.529	4.5079	0.319119	14.1261	2.62282e-45	1.66416e-44	nr=hypothetical protein AALT_g6010 [Alternaria alternata]
AALT_g215	427.353	4.52752	0.168217	26.9147	1.4795e-159	2.64371e-158	eggnog=Aldo/keto reductase family; PFAMs=Aldo_ket_red; nr=Aldo/keto reductase [Alternaria alternata]
AALT_g5694	188.081	4.5455	0.459843	9.88488	4.84158e-23	1.93158e-22	eggnog=Glutamine amidotransferase class-I; PFAMs=GATase; nr=class I glutamine amidotransferase-like protein [Alternaria alternata]
AALT_g10466	2798.71	4.56923	0.0796801	57.3447	0	0	eggnog=Belongs to the AAA ATPase family; PFAMs=AAA,BCS1_N; nr=ATPase family AAA-like protein 2 [Alternaria alternata]
AALT_g10687	437.597	4.57655	0.175305	26.1062	3.10142e-150	5.19751e-149	eggnog=Gnat family; PFAMs=Acetyltransf_1,Acetyltransf_10; nr=acyl-CoA N-acyltransferase [Alternaria alternata]
AALT_g2765	2.45731	4.60914	1.5666	2.94212	0.0032597	0.00540022	eggnog=Ethyl tert-butyl ether degradation; PFAMs=EthD; nr=ethyl tert-butyl ether degradation EthD [Alternaria alternata]
AALT_g776	612.392	4.68859	0.152631	30.7185	3.22043e-207	7.36232e-206	eggnog=tRNAHis guanylyltransferase; PFAMs=Thg1; nr=hypothetical protein CC77DRAFT_1020374 [Alternaria alternata]
AALT_g10536	21088.3	4.70585	0.0439981	106.956	0	0	eggnog=Belongs to the small heat shock protein (HSP20) family; PFAMs=HSP20; nr=30 kDa heat shock protein [Alternaria alternata]
AALT_g955	1669.6	4.78443	0.0973614	49.1409	0	0	PFAMs=PAN_1,PAN_4; nr=CHAP-like protein [Alternaria alternata]
AALT_g858	394.941	4.79474	0.188023	25.5009	1.92774e-143	3.08673e-142	eggnog=Thermolysin metallopeptidase, alpha-helical domain; PFAMs=PLN_propep,Peptidase_M4,Peptidase_M4_C; nr=extracellular metalloprotease precursor [Alternaria alternata]
AALT_g4043	63.9751	4.80928	0.459753	10.4606	1.31046e-25	5.60511e-25	nr=wd repeat-containing protein [Alternaria alternata]
AALT_g3563	375.299	4.93396	0.199523	24.7288	5.23883e-135	7.87816e-134	eggnog=integral membrane protein; nr=N-acetyltransferase [Alternaria alternata]
AALT_g10434	28573.8	4.98225	0.0499197	99.8053	0	0	eggnog=Belongs to the small heat shock protein (HSP20) family; PFAMs=HSP20; nr=HSP20-like chaperone, partial [Alternaria alternata]
AALT_g5171	11.9364	4.98375	1.11932	4.45248	8.48854e-06	1.72548e-05	eggnog=BTB/POZ domain; PFAMs=BTB; nr=hypothetical protein AALT_g5171 [Alternaria alternata]
AALT_g3323	806.049	4.99272	0.144372	34.5824	4.64847e-262	1.41421e-260	preferred_name=KRS1; eggnog=lysyl-tRNA synthetase; PFAMs=tRNA-synt_2,tRNA_anti-codon; nr=lysine-tRNA ligase [Alternaria alternata]
AALT_g2332	63.0205	5.06097	0.498015	10.1623	2.92182e-24	1.20582e-23	eggnog=Capsular polysaccharide synthesis protein; PFAMs=Caps_synth; nr=capsule polysaccharide biosynthesis [Alternaria alternata]
AALT_g6732	786.26	5.07948	0.151866	33.447	2.84501e-245	7.88692e-244	eggnog=Peptidyl-tRNA hydrolase; PFAMs=Pept_tRNA_hydro; nr=peptidyl-tRNA hydrolase [Alternaria alternata]
AALT_g10752	987.275	5.11573	0.132084	38.7309	0	0	PFAMs=PLA2G12; nr=rRNA processing protein [Alternaria alternata]
AALT_g10531	59.6905	5.13738	0.522969	9.8235	8.91943e-23	3.52764e-22	eggnog=Fungal trichothecene efflux pump (TRI12); PFAMs=MFS_1; nr=MFS transporter-like protein [Alternaria alternata]
AALT_g9287	7.26952	5.16402	1.3165	3.92254	8.76201e-05	0.000166125	eggnog=Enoyl-(Acyl carrier protein) reductase; PFAMs=adh_short; nr=NAD(P)-binding protein [Alternaria alternata]
AALT_g9798	1990.81	5.16693	0.098537	52.4364	0	0	eggnog=Oxidoreductase family, NAD-binding Rossmann fold; PFAMs=GFO_IDH_MocA; nr=NAD(P)-binding protein [Alternaria alternata]
AALT_g1899	66.2214	5.29829	0.52749	10.0444	9.72805e-24	3.95827e-23	eggnog=Isochorismatase family; PFAMs=Isochorismatase; nr=Isochorismatase hydrolase [Alternaria alternata]
AALT_g9976	15.0257	5.31413	1.09486	4.85371	1.21175e-06	2.60981e-06	nr=hypothetical protein AALT_g9976 [Alternaria alternata]
AALT_g3446	38.3738	5.35761	0.693064	7.73032	1.07276e-14	3.31983e-14	nr=hypothetical protein AALT_g3446 [Alternaria alternata]
AALT_g3561	3586.38	5.535	0.0861072	64.2803	0	0	eggnog=beta-lactamase; PFAMs=Beta-lactamase; nr=putative penicillin-binding protein [Alternaria alternata]
AALT_g8716	27.8097	5.6281	0.884205	6.36516	1.95089e-10	5.09853e-10	eggnog=Acetyltransferase (GNAT) domain; PFAMs=Acetyltransf_3; nr=N-acetyltransferase [Alternaria alternata]
AALT_g230	826.651	5.63375	0.166434	33.8497	3.67035e-251	1.05701e-249	eggnog=Adenosine/AMP deaminase; PFAMs=A_deaminase; nr=adenosine deaminase [Alternaria alternata]
AALT_g5562	1225.6	5.69172	0.142523	39.9356	0	0	nr=Uvi-1 [Alternaria alternata]
AALT_g3841	1062.96	5.84691	0.156692	37.3147	9.47576e-305	3.66221e-303	eggnog=Methyltransferase domain; PFAMs=Methyltransf_3; nr=O-methyltransferas-like protein family 3 [Alternaria alternata]
AALT_g7000	2771.79	5.9478	0.109222	54.4561	0	0	nr=hypothetical protein AALT_g7000 [Alternaria alternata]
AALT_g1856	14.1041	6.14105	1.24757	4.92241	8.54849e-07	1.85663e-06	nr=hypothetical protein AALT_g1856 [Alternaria alternata]
AALT_g951	7.31457	6.17249	1.31507	4.69367	2.68344e-06	5.64622e-06	eggnog=Endoribonuclease L-PSP; PFAMs=Ribonuc_L-PSP; nr=putative L-PSP endoribonuclease family protein Brt1 [Alternaria alternata]
AALT_g668	6387.94	6.20437	0.0808382	76.7505	0	0	preferred_name=RPLP1; eggnog=translational elongation; PFAMs=Ribosomal_60s; nr=60s acidic ribosomal protein p1 [Alternaria alternata]
AALT_g5791	1520.3	6.49435	0.160592	40.4399	0	0	eggnog=Acetyltransferase (GNAT) domain; PFAMs=Acetyltransf_3; nr=hypothetical protein AALT_g5791 [Alternaria alternata]
AALT_g4225	3728.28	6.57721	0.108326	60.7167	0	0	eggnog=Aminotransferase class-V; PFAMs=Aminotran_5,GGACT; nr=PLP-dependent transferase [Alternaria alternata]
AALT_g3564	10.5494	6.70236	1.27181	5.26995	1.36463e-07	3.10773e-07	nr=hypothetical protein AALT_g3564 [Alternaria alternata]
AALT_g11172	42.1022	6.8282	1.04753	6.5184	7.10596e-11	1.89764e-10	eggnog=N-acetyltransferase; PFAMs=Acetyltransf_2; nr=arylamine N-acetyltransferase 2 [Alternaria alternata]
AALT_g11015	23.8973	6.91161	1.22319	5.65046	1.6002e-08	3.83253e-08	eggnog=NmrA-like family; PFAMs=NAD_binding_10,NmrA; nr=NAD(P)-binding protein [Alternaria alternata]
AALT_g6481	1413.02	9.21034	0.404128	22.7906	5.6786e-115	7.40402e-114	eggnog=Domain of unknown function (DUF1768); PFAMs=DUF1768; nr=DUF1768-like protein [Alternaria alternata]

## Sheet: Table S3
Supplementary Table S3. Phenotypic summary of six GATA mutants.
Notes: The phenotypes of the mutants in colony, conidiation, virulence, and response to stress were compared with the wild-type Z7 strain. In the two lists 'fungal development' and 'virulence', the '↓' indicates a reduction in the mutant compared to the wild type. In the list "stress", the '↓' indicates the mutants were more sensitive compared to the wild-type, the '↓' indicates the mutants were …
